# Supplementary material for: K-seq, an affordable, reliable, and open Klenow NGS-based genotyping technology
Source: Plant Methods. 2021 Mar 25;17:30. doi: 10.1186/s13007-021-00733-6 (PMC7993484; doi:10.1186/s13007-021-00733-6)
Supplement: Supplementary file 2 — Additional file 2: Sdata2. Primer-explored2 k-mer results. [file 13007_2021_733_MOESM2_ESM.zip]

Archive with 18 entries (18 files):
- arapbidopis_primerexp.xls
- chicken_primerexp.xls
- cow__primerexp.xls
- Danio_reiro_primerexp.xls
- dog.k9_primerexp.xls
- drosophila_malanogaster_primerexp.xls
- horse_primerexp.xls
- melon_primerexp.xls
- mouse_primerexp.xls
- nicotiana_benthamiana_primerexp.xls
- orange_primerexp.xls
- pig_primerexp.xls
- potato_primerexp.xls
- rice_primerexp.xls
- species_genome_data.txt
- tomato_oldversion_premir-explores..xlsx
- tomato_primerexp.xls
- wheat_k9_primerexp.xls
