# Supplementary material for: K-seq, an affordable, reliable, and open Klenow NGS-based genotyping technology
Source: Plant Methods. 2021 Mar 25;17:30. doi: 10.1186/s13007-021-00733-6 (PMC7993484; doi:10.1186/s13007-021-00733-6)
Supplement: Supplementary file 2 — Additional file 2: Sdata2. Primer-explored2 k-mer results. [file 13007_2021_733_MOESM2_ESM.zip › arapbidopis_primerexp.xls]

## Sheet: Sheet
Number of sequenciable products between 100-1000 bp						Cells in red: Short products are more than 10% of amplificable
		Primer_1	Primer_2	Primer_3	Primer_4	Primer_5	Primer_6	Primer_7	Primer_8	Primer_9	Primer_10			LEGEND
		GAGAAAGA	AAACAGAG	TCATCTTC	CTCTTTCT	GAAGAAAC	AACCAAAC	TAGGGTTT	TCTGTTTC	TGTTCTTG	TTCCTCTT			Code	Description
Primer_1	GAGAAAGA		1694	1835	1917	1382	1451	1350	1416	1203	1486			P1_COUNT	Num Union sites os primer1
Primer_2	AAACAGAG			1758	1907	1438	1360	1385	1642	1174	1305			P2_COUNT	Num Union sites os primer2
Primer_3	TCATCTTC				1453	1534	1189	1437	1251	1083	1052			NP10K	Num of possible products(length < 10000
Primer_4	CTCTTTCT					1493	1220	1145	1058	968	991			NP700	Num of possible products(length < 700
Primer_5	GAAGAAAC						1114	1087	1240	966	1129			NSP	Num of short products(length < 100
Primer_6	AACCAAAC							1336	1087	1004	883			NSECP	Num of sequentiable products(100-700)
Primer_7	TAGGGTTT								810	673	1022			NUUP	Num of unique unique products (100-700)
Primer_8	TCTGTTTC									811	892			NRRP	Num of repetitive repetitive products (100-700)
Primer_9	TGTTCTTG										798			NURP	Num of unique repetitive products (100-700)
Primer_10	TTCCTCTT													PSN	Percentage of sequenciable nucleotides
														APSN	Adjusted Percentage of sequenciable nucleotides
	P1_COUNT	P2_COUNT	NP10K	NP700	NSP	NSECP	NUUP	NRRP	NURP	PSN	APSN
Pair P1-P2	21263	19010	17437	1850	156	1694	1321	98	275	0	0
Pair P1-P3	21263	18913	17958	2308	473	1835	1272	185	378	0	0
Pair P1-P4	21263	18219	25166	9942	8025	1917	1344	197	376	0	0
Pair P1-P5	21263	16547	15039	1521	139	1382	1103	55	224	0	0
Pair P1-P6	21263	16062	14782	1576	125	1451	1074	121	256	0	0
Pair P1-P7	21263	19747	15388	1586	236	1350	1011	133	206	0	0
Pair P1-P8	21263	14823	14080	1667	251	1416	1149	66	201	0	0
Pair P1-P9	21263	14041	12780	1364	161	1203	974	81	148	0	0
Pair P1-P10	21263	14365	13970	2062	576	1486	1030	160	296	0	0
Pair P2-P3	19010	18913	15811	2064	306	1758	1348	115	295	0	0
Pair P2-P4	19010	18219	15761	2314	407	1907	1406	108	393	0	0
Pair P2-P5	19010	16547	13945	1572	134	1438	1248	66	124	0	0
Pair P2-P6	19010	16062	12849	1483	123	1360	1112	94	154	0	0
Pair P2-P7	19010	19747	13800	1606	221	1385	1177	104	104	0	0
Pair P2-P8	19010	14823	13832	2266	624	1642	1413	74	155	0	0
Pair P2-P9	19010	14041	11766	1383	209	1174	996	77	101	0	0
Pair P2-P10	19010	14365	11808	1517	212	1305	1025	72	208	0	0
Pair P3-P4	18913	18219	14754	1571	118	1453	1026	103	324	0	0
Pair P3-P5	18913	16547	13546	1799	265	1534	1101	200	233	0	0
Pair P3-P6	18913	16062	12818	1288	99	1189	834	132	223	0	0
Pair P3-P7	18913	19747	14135	1638	201	1437	1104	115	218	0	0
Pair P3-P8	18913	14823	12127	1391	140	1251	1003	77	171	0	0
Pair P3-P9	18913	14041	11528	1212	129	1083	835	95	153	0	0
Pair P3-P10	18913	14365	11568	1151	99	1052	748	80	224	0	0
Pair P4-P5	18219	16547	13390	1711	218	1493	1112	118	263	0	0
Pair P4-P6	18219	16062	12194	1334	114	1220	899	81	240	0	0
Pair P4-P7	18219	19747	13079	1326	181	1145	825	110	210	0	0
Pair P4-P8	18219	14823	11706	1161	103	1058	851	50	157	0	0
Pair P4-P9	18219	14041	10828	1074	106	968	735	70	163	0	0
Pair P4-P10	18219	14365	11162	1071	80	991	711	74	206	0	0
Pair P5-P6	16547	16062	11217	1220	106	1114	870	118	126	0	0
Pair P5-P7	16547	19747	11855	1379	292	1087	901	98	88	0	0
Pair P5-P8	16547	14823	12056	2314	1074	1240	1057	84	99	0	0
Pair P5-P9	16547	14041	10144	1097	131	966	840	62	64	0	0
Pair P5-P10	16547	14365	10650	1315	186	1129	842	107	180	0	0
Pair P6-P7	16062	19747	12436	1657	321	1336	1050	156	130	0	0
Pair P6-P8	16062	14823	10358	1211	124	1087	925	65	97	0	0
Pair P6-P9	16062	14041	9906	1111	107	1004	836	61	107	0	0
Pair P6-P10	16062	14365	9758	954	71	883	672	67	144	0	0
Pair P7-P8	19747	14823	10433	903	93	810	702	41	67	0	0
Pair P7-P9	19747	14041	10422	752	79	673	516	108	49	0	0
Pair P7-P10	19747	14365	11887	1184	162	1022	716	147	159	0	0
Pair P8-P9	14823	14041	9092	893	82	811	688	42	81	0	0
Pair P8-P10	14823	14365	9280	965	73	892	712	42	138	0	0
Pair P9-P10	14041	14365	8646	891	93	798	610	65	123	0	0

## Sheet: sheet 2
Number of sequenciable products between 100-1000 bp						Cells in red: Short products are more than 10% of amplificable
		Primer_1	Primer_2	Primer_3	Primer_4	Primer_5	Primer_6	Primer_7	Primer_8	Primer_9	Primer_10			LEGEND
		GAAAGAGA	TCATCTTC	CTCTTTCT	GAAGAAAC	GAGGAAGA	AACCAAAC	TAGGGTTT	TCTGTTTC	CAAAGAAG	TGTTCTTG			Code	Description
Primer_1	GAAAGAGA		1709	1770	1315	1361	1326	1259	1283	1144	1055			P1_COUNT	Num Union sites os primer1
Primer_2	TCATCTTC			1453	1534	2066	1189	1437	1251	1255	1083			P2_COUNT	Num Union sites os primer2
Primer_3	CTCTTTCT				1493	1856	1220	1145	1058	1263	968			NP10K	Num of possible products(length < 10000
Primer_4	GAAGAAAC					1224	1114	1087	1240	882	966			NP700	Num of possible products(length < 700
Primer_5	GAGGAAGA						1292	970	1305	1034	916			NSP	Num of short products(length < 100
Primer_6	AACCAAAC							1336	1087	872	1004			NSECP	Num of sequentiable products(100-700)
Primer_7	TAGGGTTT								810	912	673			NUUP	Num of unique unique products (100-700)
Primer_8	TCTGTTTC									928	811			NRRP	Num of repetitive repetitive products (100-700)
Primer_9	CAAAGAAG										888			NURP	Num of unique repetitive products (100-700)
Primer_10	TGTTCTTG													PSN	Percentage of sequenciable nucleotides
														APSN	Adjusted Percentage of sequenciable nucleotides
	P1_COUNT	P2_COUNT	NP10K	NP700	NSP	NSECP	NUUP	NRRP	NURP	PSN	APSN
Pair P1-P2	20023	18913	16696	2089	380	1709	1180	169	360	0	0
Pair P1-P3	20023	18219	17360	2903	1133	1770	1200	160	410	0	0
Pair P1-P4	20023	16547	14320	1454	139	1315	1055	42	218	0	0
Pair P1-P5	20023	18088	15279	1492	131	1361	968	101	292	0	0
Pair P1-P6	20023	16062	13614	1464	138	1326	969	102	255	0	0
Pair P1-P7	20023	19747	14161	1453	194	1259	894	149	216	0	0
Pair P1-P8	20023	14823	13056	1514	231	1283	1011	68	204	0	0
Pair P1-P9	20023	14465	12206	1241	97	1144	842	124	178	0	0
Pair P1-P10	20023	14041	12048	1157	102	1055	821	78	156	0	0
Pair P2-P3	18913	18219	14754	1571	118	1453	1026	103	324	0	0
Pair P2-P4	18913	16547	13546	1799	265	1534	1101	200	233	0	0
Pair P2-P5	18913	18088	17265	3732	1666	2066	1309	291	466	0	0
Pair P2-P6	18913	16062	12818	1288	99	1189	834	132	223	0	0
Pair P2-P7	18913	19747	14135	1638	201	1437	1104	115	218	0	0
Pair P2-P8	18913	14823	12127	1391	140	1251	1003	77	171	0	0
Pair P2-P9	18913	14465	12225	1707	452	1255	897	162	196	0	0
Pair P2-P10	18913	14041	11528	1212	129	1083	835	95	153	0	0
Pair P3-P4	18219	16547	13390	1711	218	1493	1112	118	263	0	0
Pair P3-P5	18219	18088	15257	2352	496	1856	1228	251	377	0	0
Pair P3-P6	18219	16062	12194	1334	114	1220	899	81	240	0	0
Pair P3-P7	18219	19747	13079	1326	181	1145	825	110	210	0	0
Pair P3-P8	18219	14823	11706	1161	103	1058	851	50	157	0	0
Pair P3-P9	18219	14465	11675	1457	194	1263	986	89	188	0	0
Pair P3-P10	18219	14041	10828	1074	106	968	735	70	163	0	0
Pair P4-P5	16547	18088	12689	1355	131	1224	912	93	219	0	0
Pair P4-P6	16547	16062	11217	1220	106	1114	870	118	126	0	0
Pair P4-P7	16547	19747	11855	1379	292	1087	901	98	88	0	0
Pair P4-P8	16547	14823	12056	2314	1074	1240	1057	84	99	0	0
Pair P4-P9	16547	14465	9993	986	104	882	749	68	65	0	0
Pair P4-P10	16547	14041	10144	1097	131	966	840	62	64	0	0
Pair P5-P6	18088	16062	12029	1403	111	1292	956	76	260	0	0
Pair P5-P7	18088	19747	13053	1105	135	970	762	50	158	0	0
Pair P5-P8	18088	14823	11914	1545	240	1305	974	121	210	0	0
Pair P5-P9	18088	14465	11100	1128	94	1034	747	89	198	0	0
Pair P5-P10	18088	14041	10940	1040	124	916	718	62	136	0	0
Pair P6-P7	16062	19747	12436	1657	321	1336	1050	156	130	0	0
Pair P6-P8	16062	14823	10358	1211	124	1087	925	65	97	0	0
Pair P6-P9	16062	14465	9629	946	74	872	678	58	136	0	0
Pair P6-P10	16062	14041	9906	1111	107	1004	836	61	107	0	0
Pair P7-P8	19747	14823	10433	903	93	810	702	41	67	0	0
Pair P7-P9	19747	14465	10672	996	84	912	734	102	76	0	0
Pair P7-P10	19747	14041	10422	752	79	673	516	108	49	0	0
Pair P8-P9	14823	14465	9128	1095	167	928	773	80	75	0	0
Pair P8-P10	14823	14041	9092	893	82	811	688	42	81	0	0
Pair P9-P10	14465	14041	8581	1016	128	888	724	98	66	0	0

## Sheet: sheet 3
Number of sequenciable products between 100-1000 bp						Cells in red: Short products are more than 10% of amplificable
		Primer_1	Primer_2	Primer_3	Primer_4	Primer_5	Primer_6	Primer_7	Primer_8	Primer_9	Primer_10			LEGEND
		AGAGAAAG	AAACAGAG	TCATCTTC	CTCTTTCT	GAAGAAAC	GATGAAGA	AACCAAAC	TAGGGTTT	TCTGTTTC	CAAAGAAG			Code	Description
Primer_1	AGAGAAAG		1649	1676	1791	1338	1379	1329	1322	1247	987			P1_COUNT	Num Union sites os primer1
Primer_2	AAACAGAG			1758	1907	1438	1543	1360	1385	1642	1090			P2_COUNT	Num Union sites os primer2
Primer_3	TCATCTTC				1453	1534	2129	1189	1437	1251	1255			NP10K	Num of possible products(length < 10000
Primer_4	CTCTTTCT					1493	1562	1220	1145	1058	1263			NP700	Num of possible products(length < 700
Primer_5	GAAGAAAC						1205	1114	1087	1240	882			NSP	Num of short products(length < 100
Primer_6	GATGAAGA							1202	1122	1228	1066			NSECP	Num of sequentiable products(100-700)
Primer_7	AACCAAAC								1336	1087	872			NUUP	Num of unique unique products (100-700)
Primer_8	TAGGGTTT									810	912			NRRP	Num of repetitive repetitive products (100-700)
Primer_9	TCTGTTTC										928			NURP	Num of unique repetitive products (100-700)
Primer_10	CAAAGAAG													PSN	Percentage of sequenciable nucleotides
														APSN	Adjusted Percentage of sequenciable nucleotides
	P1_COUNT	P2_COUNT	NP10K	NP700	NSP	NSECP	NUUP	NRRP	NURP	PSN	APSN
Pair P1-P2	19747	19010	16308	1781	132	1649	1245	147	257	0	0
Pair P1-P3	19747	18913	16568	2071	395	1676	1185	169	322	0	0
Pair P1-P4	19747	18219	20754	6520	4729	1791	1261	174	356	0	0
Pair P1-P5	19747	16547	14091	1466	128	1338	1030	73	235	0	0
Pair P1-P6	19747	18333	15126	1511	132	1379	930	166	283	0	0
Pair P1-P7	19747	16062	13703	1436	107	1329	982	97	250	0	0
Pair P1-P8	19747	19747	14049	1546	224	1322	991	132	199	0	0
Pair P1-P9	19747	14823	13010	1468	221	1247	992	63	192	0	0
Pair P1-P10	19747	14465	11824	1098	111	987	767	75	145	0	0
Pair P2-P3	19010	18913	15811	2064	306	1758	1348	115	295	0	0
Pair P2-P4	19010	18219	15761	2314	407	1907	1406	108	393	0	0
Pair P2-P5	19010	16547	13945	1572	134	1438	1248	66	124	0	0
Pair P2-P6	19010	18333	15138	1717	174	1543	1188	76	279	0	0
Pair P2-P7	19010	16062	12849	1483	123	1360	1112	94	154	0	0
Pair P2-P8	19010	19747	13800	1606	221	1385	1177	104	104	0	0
Pair P2-P9	19010	14823	13832	2266	624	1642	1413	74	155	0	0
Pair P2-P10	19010	14465	11577	1185	95	1090	893	71	126	0	0
Pair P3-P4	18913	18219	14754	1571	118	1453	1026	103	324	0	0
Pair P3-P5	18913	16547	13546	1799	265	1534	1101	200	233	0	0
Pair P3-P6	18913	18333	18133	4152	2023	2129	1231	437	461	0	0
Pair P3-P7	18913	16062	12818	1288	99	1189	834	132	223	0	0
Pair P3-P8	18913	19747	14135	1638	201	1437	1104	115	218	0	0
Pair P3-P9	18913	14823	12127	1391	140	1251	1003	77	171	0	0
Pair P3-P10	18913	14465	12225	1707	452	1255	897	162	196	0	0
Pair P4-P5	18219	16547	13390	1711	218	1493	1112	118	263	0	0
Pair P4-P6	18219	18333	14806	1930	368	1562	1019	240	303	0	0
Pair P4-P7	18219	16062	12194	1334	114	1220	899	81	240	0	0
Pair P4-P8	18219	19747	13079	1326	181	1145	825	110	210	0	0
Pair P4-P9	18219	14823	11706	1161	103	1058	851	50	157	0	0
Pair P4-P10	18219	14465	11675	1457	194	1263	986	89	188	0	0
Pair P5-P6	16547	18333	12647	1335	130	1205	913	102	190	0	0
Pair P5-P7	16547	16062	11217	1220	106	1114	870	118	126	0	0
Pair P5-P8	16547	19747	11855	1379	292	1087	901	98	88	0	0
Pair P5-P9	16547	14823	12056	2314	1074	1240	1057	84	99	0	0
Pair P5-P10	16547	14465	9993	986	104	882	749	68	65	0	0
Pair P6-P7	18333	16062	12418	1300	98	1202	868	84	250	0	0
Pair P6-P8	18333	19747	13363	1373	251	1122	742	209	171	0	0
Pair P6-P9	18333	14823	12031	1473	245	1228	924	134	170	0	0
Pair P6-P10	18333	14465	11276	1172	106	1066	777	104	185	0	0
Pair P7-P8	16062	19747	12436	1657	321	1336	1050	156	130	0	0
Pair P7-P9	16062	14823	10358	1211	124	1087	925	65	97	0	0
Pair P7-P10	16062	14465	9629	946	74	872	678	58	136	0	0
Pair P8-P9	19747	14823	10433	903	93	810	702	41	67	0	0
Pair P8-P10	19747	14465	10672	996	84	912	734	102	76	0	0
Pair P9-P10	14823	14465	9128	1095	167	928	773	80	75	0	0
