# Supplementary material for: K-seq, an affordable, reliable, and open Klenow NGS-based genotyping technology
Source: Plant Methods. 2021 Mar 25;17:30. doi: 10.1186/s13007-021-00733-6 (PMC7993484; doi:10.1186/s13007-021-00733-6)
Supplement: Supplementary file 2 — Additional file 2: Sdata2. Primer-explored2 k-mer results. [file 13007_2021_733_MOESM2_ESM.zip › chicken_primerexp.xls]

## Sheet: Sheet
Number of sequenciable products between 100-1000 bp						Cells in red: Short products are more than 10% of amplificable
		Primer_1	Primer_2	Primer_3	Primer_4	Primer_5	Primer_6	Primer_7	Primer_8	Primer_9	Primer_10			LEGEND
		CAGCACAG	TTTCTGCT	CACTGCTG	GAAGGAAA	TTCTTCCT	TCCCTTCC	CAGAGAAA	CTGCATTT	TTTCAGTG	CTTTGCTT			Code	Description
Primer_1	CAGCACAG		12368	16754	11300	11624	14158	9387	10086	8853	10196			P1_COUNT	Num Union sites os primer1
Primer_2	TTTCTGCT			10870	11407	11026	11685	10608	9575	9108	8093			P2_COUNT	Num Union sites os primer2
Primer_3	CACTGCTG				11147	10513	12931	9349	10019	8252	8462			NP10K	Num of possible products(length < 10000
Primer_4	GAAGGAAA					15555	22296	9638	9544	9312	11173			NP700	Num of possible products(length < 700
Primer_5	TTCTTCCT						10697	10740	9245	9106	7833			NSP	Num of short products(length < 100
Primer_6	TCCCTTCC							10973	9408	9027	8316			NSECP	Num of sequentiable products(100-700)
Primer_7	CAGAGAAA								8899	8977	8269			NUUP	Num of unique unique products (100-700)
Primer_8	CTGCATTT									7931	7005			NRRP	Num of repetitive repetitive products (100-700)
Primer_9	TTTCAGTG										6675			NURP	Num of unique repetitive products (100-700)
Primer_10	CTTTGCTT													PSN	Percentage of sequenciable nucleotides
														APSN	Adjusted Percentage of sequenciable nucleotides
	P1_COUNT	P2_COUNT	NP10K	NP700	NSP	NSECP	NUUP	NRRP	NURP	PSN	APSN
Pair P1-P2	172478	158736	134866	13815	1447	12368	12158	28	182	0	0
Pair P1-P3	172478	162787	173577	19676	2922	16754	16216	130	408	0	0
Pair P1-P4	172478	160181	123648	12220	920	11300	10822	79	399	0	0
Pair P1-P5	172478	159064	127369	12773	1149	11624	11140	131	353	0	0
Pair P1-P6	172478	183574	162035	15327	1169	14158	12004	170	1984	0	0
Pair P1-P7	172478	144338	106404	10265	878	9387	9125	53	209	0	0
Pair P1-P8	172478	136481	109505	11035	949	10086	9883	31	172	0	0
Pair P1-P9	172478	132167	102599	9809	956	8853	8595	58	200	0	0
Pair P1-P10	172478	122637	106225	11173	977	10196	9762	165	269	0	0
Pair P2-P3	158736	162787	123126	11863	993	10870	10491	42	337	0	0
Pair P2-P4	158736	160181	123764	12786	1379	11407	10997	40	370	0	0
Pair P2-P5	158736	159064	119919	11933	907	11026	10594	57	375	0	0
Pair P2-P6	158736	183574	128411	12403	718	11685	9718	141	1826	0	0
Pair P2-P7	158736	144338	114085	11889	1281	10608	10349	77	182	0	0
Pair P2-P8	158736	136481	106247	10560	985	9575	9423	10	142	0	0
Pair P2-P9	158736	132167	100821	10076	968	9108	8882	16	210	0	0
Pair P2-P10	158736	122637	89936	8883	790	8093	7877	21	195	0	0
Pair P3-P4	162787	160181	119468	12105	958	11147	10398	317	432	0	0
Pair P3-P5	162787	159064	119545	11352	839	10513	9814	146	553	0	0
Pair P3-P6	162787	183574	155099	13810	879	12931	10921	589	1421	0	0
Pair P3-P7	162787	144338	105226	10339	990	9349	8916	100	333	0	0
Pair P3-P8	162787	136481	104860	10933	914	10019	9407	320	292	0	0
Pair P3-P9	162787	132167	96064	9024	772	8252	7872	69	311	0	0
Pair P3-P10	162787	122637	95568	9296	834	8462	8106	78	278	0	0
Pair P4-P5	160181	159064	131075	19127	3572	15555	13802	909	844	0	0
Pair P4-P6	160181	183574	156317	26872	4576	22296	16574	3151	2571	0	0
Pair P4-P7	160181	144338	109155	10597	959	9638	9264	54	320	0	0
Pair P4-P8	160181	136481	105339	10999	1455	9544	9199	49	296	0	0
Pair P4-P9	160181	132167	102080	10337	1025	9312	8912	67	333	0	0
Pair P4-P10	160181	122637	101991	12743	1570	11173	10274	159	740	0	0
Pair P5-P6	159064	183574	135435	11417	720	10697	8749	246	1702	0	0
Pair P5-P7	159064	144338	114088	12082	1342	10740	10216	117	407	0	0
Pair P5-P8	159064	136481	104000	10106	861	9245	8876	35	334	0	0
Pair P5-P9	159064	132167	101203	10075	969	9106	8683	58	365	0	0
Pair P5-P10	159064	122637	90360	8521	688	7833	7473	56	304	0	0
Pair P6-P7	183574	144338	123895	11949	976	10973	8912	372	1689	0	0
Pair P6-P8	183574	136481	110912	9948	540	9408	7607	87	1714	0	0
Pair P6-P9	183574	132167	106111	9641	614	9027	7609	131	1287	0	0
Pair P6-P10	183574	122637	101650	8883	567	8316	6932	297	1087	0	0
Pair P7-P8	144338	136481	95958	10403	1504	8899	8668	63	168	0	0
Pair P7-P9	144338	132167	96942	9972	995	8977	8709	51	217	0	0
Pair P7-P10	144338	122637	88902	9528	1259	8269	7735	86	448	0	0
Pair P8-P9	136481	132167	88547	8844	913	7931	7745	26	160	0	0
Pair P8-P10	136481	122637	79038	7716	711	7005	6834	22	149	0	0
Pair P9-P10	132167	122637	74070	7378	703	6675	6411	57	207	0	0

## Sheet: sheet 2
Number of sequenciable products between 100-1000 bp						Cells in red: Short products are more than 10% of amplificable
		Primer_1	Primer_2	Primer_3	Primer_4	Primer_5	Primer_6	Primer_7	Primer_8	Primer_9	Primer_10			LEGEND
		TCTGCTTT	CAGCACAG	CACTGCTG	GAAGGAAA	TTCTTCCT	TCCCTTCC	TTTCTGTG	CAGAGAAA	TTTCAGCA	AACAGAAG			Code	Description
Primer_1	TCTGCTTT		13003	11210	11181	10479	12390	9765	10178	9105	8839			P1_COUNT	Num Union sites os primer1
Primer_2	CAGCACAG			16754	11300	11624	14158	11129	9387	9115	7753			P2_COUNT	Num Union sites os primer2
Primer_3	CACTGCTG				11147	10513	12931	9824	9349	8727	7760			NP10K	Num of possible products(length < 10000
Primer_4	GAAGGAAA					15555	22296	11029	9638	9301	8080			NP700	Num of possible products(length < 700
Primer_5	TTCTTCCT						10697	10000	10740	9474	8811			NSP	Num of short products(length < 100
Primer_6	TCCCTTCC							9980	10973	8975	9112			NSECP	Num of sequentiable products(100-700)
Primer_7	TTTCTGTG								10426	9010	8658			NUUP	Num of unique unique products (100-700)
Primer_8	CAGAGAAA									8444	7257			NRRP	Num of repetitive repetitive products (100-700)
Primer_9	TTTCAGCA										6791			NURP	Num of unique repetitive products (100-700)
Primer_10	AACAGAAG													PSN	Percentage of sequenciable nucleotides
														APSN	Adjusted Percentage of sequenciable nucleotides
	P1_COUNT	P2_COUNT	NP10K	NP700	NSP	NSECP	NUUP	NRRP	NURP	PSN	APSN
Pair P1-P2	157168	172478	137927	14280	1277	13003	12752	35	216	0	0
Pair P1-P3	157168	162787	124307	12256	1046	11210	10855	61	294	0	0
Pair P1-P4	157168	160181	122218	13156	1975	11181	10730	79	372	0	0
Pair P1-P5	157168	159064	118476	11467	988	10479	10067	62	350	0	0
Pair P1-P6	157168	183574	132631	13200	810	12390	10285	121	1984	0	0
Pair P1-P7	157168	148669	108928	10779	1014	9765	9518	22	225	0	0
Pair P1-P8	157168	144338	112618	11988	1810	10178	9949	36	193	0	0
Pair P1-P9	157168	131533	101266	10051	946	9105	8848	34	223	0	0
Pair P1-P10	157168	119201	94847	9947	1108	8839	8647	30	162	0	0
Pair P2-P3	172478	162787	173577	19676	2922	16754	16216	130	408	0	0
Pair P2-P4	172478	160181	123648	12220	920	11300	10822	79	399	0	0
Pair P2-P5	172478	159064	127369	12773	1149	11624	11140	131	353	0	0
Pair P2-P6	172478	183574	162035	15327	1169	14158	12004	170	1984	0	0
Pair P2-P7	172478	148669	127927	17132	6003	11129	10837	46	246	0	0
Pair P2-P8	172478	144338	106404	10265	878	9387	9125	53	209	0	0
Pair P2-P9	172478	131533	100721	10047	932	9115	8841	90	184	0	0
Pair P2-P10	172478	119201	87289	8525	772	7753	7560	35	158	0	0
Pair P3-P4	162787	160181	119468	12105	958	11147	10398	317	432	0	0
Pair P3-P5	162787	159064	119545	11352	839	10513	9814	146	553	0	0
Pair P3-P6	162787	183574	155099	13810	879	12931	10921	589	1421	0	0
Pair P3-P7	162787	148669	110854	10764	940	9824	9360	87	377	0	0
Pair P3-P8	162787	144338	105226	10339	990	9349	8916	100	333	0	0
Pair P3-P9	162787	131533	105336	16713	7986	8727	8332	122	273	0	0
Pair P3-P10	162787	119201	88227	8478	718	7760	7381	108	271	0	0
Pair P4-P5	160181	159064	131075	19127	3572	15555	13802	909	844	0	0
Pair P4-P6	160181	183574	156317	26872	4576	22296	16574	3151	2571	0	0
Pair P4-P7	160181	148669	117406	12231	1202	11029	10587	65	377	0	0
Pair P4-P8	160181	144338	109155	10597	959	9638	9264	54	320	0	0
Pair P4-P9	160181	131533	100713	10282	981	9301	8887	67	347	0	0
Pair P4-P10	160181	119201	89686	8894	814	8080	7759	64	257	0	0
Pair P5-P6	159064	183574	135435	11417	720	10697	8749	246	1702	0	0
Pair P5-P7	159064	148669	112281	10993	993	10000	9510	58	432	0	0
Pair P5-P8	159064	144338	114088	12082	1342	10740	10216	117	407	0	0
Pair P5-P9	159064	131533	101990	10341	867	9474	9001	98	375	0	0
Pair P5-P10	159064	119201	94816	10119	1308	8811	8309	147	355	0	0
Pair P6-P7	183574	148669	117563	10697	717	9980	8234	154	1592	0	0
Pair P6-P8	183574	144338	123895	11949	976	10973	8912	372	1689	0	0
Pair P6-P9	183574	131533	104242	9574	599	8975	7414	161	1400	0	0
Pair P6-P10	183574	119201	99266	10038	926	9112	7336	195	1581	0	0
Pair P7-P8	148669	144338	110175	11533	1107	10426	10115	42	269	0	0
Pair P7-P9	148669	131533	98233	10070	1060	9010	8654	98	258	0	0
Pair P7-P10	148669	119201	93118	9623	965	8658	8430	48	180	0	0
Pair P8-P9	144338	131533	92329	9313	869	8444	8103	70	271	0	0
Pair P8-P10	144338	119201	81069	7966	709	7257	7064	30	163	0	0
Pair P9-P10	131533	119201	77146	7527	736	6791	6586	39	166	0	0

## Sheet: sheet 3
Number of sequenciable products between 100-1000 bp						Cells in red: Short products are more than 10% of amplificable
		Primer_1	Primer_2	Primer_3	Primer_4	Primer_5	Primer_6	Primer_7	Primer_8	Primer_9	Primer_10			LEGEND
		CTGCTCTG	CAGCACAG	TTTCTGCT	CACTGCTG	GAAGGAAA	TTCTTCCT	TCCCTTCC	CAGAGAAA	CTGCATTT	TTTCAGTG			Code	Description
Primer_1	CTGCTCTG		17909	10733	14827	11253	10732	13170	9963	9228	8153			P1_COUNT	Num Union sites os primer1
Primer_2	CAGCACAG			12368	16754	11300	11624	14158	9387	10086	8853			P2_COUNT	Num Union sites os primer2
Primer_3	TTTCTGCT				10870	11407	11026	11685	10608	9575	9108			NP10K	Num of possible products(length < 10000
Primer_4	CACTGCTG					11147	10513	12931	9349	10019	8252			NP700	Num of possible products(length < 700
Primer_5	GAAGGAAA						15555	22296	9638	9544	9312			NSP	Num of short products(length < 100
Primer_6	TTCTTCCT							10697	10740	9245	9106			NSECP	Num of sequentiable products(100-700)
Primer_7	TCCCTTCC								10973	9408	9027			NUUP	Num of unique unique products (100-700)
Primer_8	CAGAGAAA									8899	8977			NRRP	Num of repetitive repetitive products (100-700)
Primer_9	CTGCATTT										7931			NURP	Num of unique repetitive products (100-700)
Primer_10	TTTCAGTG													PSN	Percentage of sequenciable nucleotides
														APSN	Adjusted Percentage of sequenciable nucleotides
	P1_COUNT	P2_COUNT	NP10K	NP700	NSP	NSECP	NUUP	NRRP	NURP	PSN	APSN
Pair P1-P2	158436	172478	183433	21778	3869	17909	17414	111	384	0	0
Pair P1-P3	158436	158736	119965	11835	1102	10733	10374	34	325	0	0
Pair P1-P4	158436	162787	151993	16495	1668	14827	14076	369	382	0	0
Pair P1-P5	158436	160181	120687	12283	1030	11253	10653	113	487	0	0
Pair P1-P6	158436	159064	115413	11607	875	10732	10069	205	458	0	0
Pair P1-P7	158436	183574	144039	14129	959	13170	10613	311	2246	0	0
Pair P1-P8	158436	144338	106421	10839	876	9963	9322	158	483	0	0
Pair P1-P9	158436	136481	101302	10076	848	9228	8938	51	239	0	0
Pair P1-P10	158436	132167	91217	8867	714	8153	7789	101	263	0	0
Pair P2-P3	172478	158736	134866	13815	1447	12368	12158	28	182	0	0
Pair P2-P4	172478	162787	173577	19676	2922	16754	16216	130	408	0	0
Pair P2-P5	172478	160181	123648	12220	920	11300	10822	79	399	0	0
Pair P2-P6	172478	159064	127369	12773	1149	11624	11140	131	353	0	0
Pair P2-P7	172478	183574	162035	15327	1169	14158	12004	170	1984	0	0
Pair P2-P8	172478	144338	106404	10265	878	9387	9125	53	209	0	0
Pair P2-P9	172478	136481	109505	11035	949	10086	9883	31	172	0	0
Pair P2-P10	172478	132167	102599	9809	956	8853	8595	58	200	0	0
Pair P3-P4	158736	162787	123126	11863	993	10870	10491	42	337	0	0
Pair P3-P5	158736	160181	123764	12786	1379	11407	10997	40	370	0	0
Pair P3-P6	158736	159064	119919	11933	907	11026	10594	57	375	0	0
Pair P3-P7	158736	183574	128411	12403	718	11685	9718	141	1826	0	0
Pair P3-P8	158736	144338	114085	11889	1281	10608	10349	77	182	0	0
Pair P3-P9	158736	136481	106247	10560	985	9575	9423	10	142	0	0
Pair P3-P10	158736	132167	100821	10076	968	9108	8882	16	210	0	0
Pair P4-P5	162787	160181	119468	12105	958	11147	10398	317	432	0	0
Pair P4-P6	162787	159064	119545	11352	839	10513	9814	146	553	0	0
Pair P4-P7	162787	183574	155099	13810	879	12931	10921	589	1421	0	0
Pair P4-P8	162787	144338	105226	10339	990	9349	8916	100	333	0	0
Pair P4-P9	162787	136481	104860	10933	914	10019	9407	320	292	0	0
Pair P4-P10	162787	132167	96064	9024	772	8252	7872	69	311	0	0
Pair P5-P6	160181	159064	131075	19127	3572	15555	13802	909	844	0	0
Pair P5-P7	160181	183574	156317	26872	4576	22296	16574	3151	2571	0	0
Pair P5-P8	160181	144338	109155	10597	959	9638	9264	54	320	0	0
Pair P5-P9	160181	136481	105339	10999	1455	9544	9199	49	296	0	0
Pair P5-P10	160181	132167	102080	10337	1025	9312	8912	67	333	0	0
Pair P6-P7	159064	183574	135435	11417	720	10697	8749	246	1702	0	0
Pair P6-P8	159064	144338	114088	12082	1342	10740	10216	117	407	0	0
Pair P6-P9	159064	136481	104000	10106	861	9245	8876	35	334	0	0
Pair P6-P10	159064	132167	101203	10075	969	9106	8683	58	365	0	0
Pair P7-P8	183574	144338	123895	11949	976	10973	8912	372	1689	0	0
Pair P7-P9	183574	136481	110912	9948	540	9408	7607	87	1714	0	0
Pair P7-P10	183574	132167	106111	9641	614	9027	7609	131	1287	0	0
Pair P8-P9	144338	136481	95958	10403	1504	8899	8668	63	168	0	0
Pair P8-P10	144338	132167	96942	9972	995	8977	8709	51	217	0	0
Pair P9-P10	136481	132167	88547	8844	913	7931	7745	26	160	0	0
