# Supplementary material for: K-seq, an affordable, reliable, and open Klenow NGS-based genotyping technology
Source: Plant Methods. 2021 Mar 25;17:30. doi: 10.1186/s13007-021-00733-6 (PMC7993484; doi:10.1186/s13007-021-00733-6)
Supplement: Supplementary file 2 — Additional file 2: Sdata2. Primer-explored2 k-mer results. [file 13007_2021_733_MOESM2_ESM.zip › cow__primerexp.xls]

## Sheet: Sheet
Number of sequenciable products between 100-1000 bp						Cells in red: Short products are more than 10% of amplificable
		Primer_1	Primer_2	Primer_3	Primer_4	Primer_5	Primer_6	Primer_7	Primer_8	Primer_9	Primer_10			LEGEND
		TTCAGTTC	TTTCCTCT	TTCTTCCT	AAAGGAGA	TCTCTTTC	AGAAAGCA	AGAGAAGG	CAGAAATG	CTGTGTTT	CTGCTTCT			Code	Description
Primer_1	TTCAGTTC		20099	16703	128354	18941	30975	27585	16314	12017	15439			P1_COUNT	Num Union sites os primer1
Primer_2	TTTCCTCT			19172	27575	23196	20461	20339	17447	13547	13883			P2_COUNT	Num Union sites os primer2
Primer_3	TTCTTCCT				29813	16958	19725	18537	15138	11897	12523			NP10K	Num of possible products(length < 10000
Primer_4	AAAGGAGA					42001	14792	15766	13541	15148	44395			NP700	Num of possible products(length < 700
Primer_5	TCTCTTTC						40728	19677	36107	12113	13225			NSP	Num of short products(length < 100
Primer_6	AGAAAGCA							12094	10700	11548	14054			NSECP	Num of sequentiable products(100-700)
Primer_7	AGAGAAGG								10929	11866	14983			NUUP	Num of unique unique products (100-700)
Primer_8	CAGAAATG									10303	10783			NRRP	Num of repetitive repetitive products (100-700)
Primer_9	CTGTGTTT										9121			NURP	Num of unique repetitive products (100-700)
Primer_10	CTGCTTCT													PSN	Percentage of sequenciable nucleotides
														APSN	Adjusted Percentage of sequenciable nucleotides
	P1_COUNT	P2_COUNT	NP10K	NP700	NSP	NSECP	NUUP	NRRP	NURP	PSN	APSN
Pair P1-P2	533792	384569	366174	20928	829	20099	5948	6676	7475	0	0
Pair P1-P3	533792	325871	300453	17491	788	16703	5696	4562	6445	0	0
Pair P1-P4	533792	393293	524612	129688	1334	128354	4986	74674	48694	0	0
Pair P1-P5	533792	380106	362548	19730	789	18941	4605	7409	6927	0	0
Pair P1-P6	533792	305693	343182	32673	1698	30975	4858	14996	11121	0	0
Pair P1-P7	533792	292928	280145	28624	1039	27585	4058	12736	10791	0	0
Pair P1-P8	533792	262549	290568	17623	1309	16314	4386	6581	5347	0	0
Pair P1-P9	533792	226310	207279	12889	872	12017	4075	3391	4551	0	0
Pair P1-P10	533792	265839	247071	16036	597	15439	3728	5886	5825	0	0
Pair P2-P3	384569	325871	230630	20716	1544	19172	8137	4435	6600	0	0
Pair P2-P4	384569	393293	325221	60654	33079	27575	7616	11820	8139	0	0
Pair P2-P5	384569	380106	273149	24557	1361	23196	6673	9417	7106	0	0
Pair P2-P6	384569	305693	227626	23914	3453	20461	7125	7786	5550	0	0
Pair P2-P7	384569	292928	213826	23188	2849	20339	6894	6360	7085	0	0
Pair P2-P8	384569	262549	190876	19218	1771	17447	6412	6340	4695	0	0
Pair P2-P9	384569	226310	157752	14703	1156	13547	5840	3134	4573	0	0
Pair P2-P10	384569	265839	183337	14924	1041	13883	5596	3408	4879	0	0
Pair P3-P4	325871	393293	255895	33533	3720	29813	7467	14734	7612	0	0
Pair P3-P5	325871	380106	225833	18247	1289	16958	6546	3989	6423	0	0
Pair P3-P6	325871	305693	195797	22030	2305	19725	6991	7775	4959	0	0
Pair P3-P7	325871	292928	186330	23276	4739	18537	6878	5228	6431	0	0
Pair P3-P8	325871	262549	162043	16900	1762	15138	6324	4549	4265	0	0
Pair P3-P9	325871	226310	133744	13065	1168	11897	5752	2042	4103	0	0
Pair P3-P10	325871	265839	157343	13654	1131	12523	5684	2499	4340	0	0
Pair P4-P5	393293	380106	315384	46096	4095	42001	6210	27914	7877	0	0
Pair P4-P6	393293	305693	214037	15748	956	14792	5364	4060	5368	0	0
Pair P4-P7	393293	292928	202849	16903	1137	15766	4872	4556	6338	0	0
Pair P4-P8	393293	262549	184828	14667	1126	13541	5210	3470	4861	0	0
Pair P4-P9	393293	226310	171368	17805	2657	15148	5060	4900	5188	0	0
Pair P4-P10	393293	265839	221945	47323	2928	44395	5303	33800	5292	0	0
Pair P5-P6	380106	305693	254291	44311	3583	40728	5653	29460	5615	0	0
Pair P5-P7	380106	292928	207689	23475	3798	19677	5590	7429	6658	0	0
Pair P5-P8	380106	262549	206801	38045	1938	36107	5152	26103	4852	0	0
Pair P5-P9	380106	226310	150455	13101	988	12113	4620	2882	4611	0	0
Pair P5-P10	380106	265839	178302	14301	1076	13225	4456	4082	4687	0	0
Pair P6-P7	305693	292928	157334	12939	845	12094	4677	2699	4718	0	0
Pair P6-P8	305693	262549	145068	11853	1153	10700	4869	2721	3110	0	0
Pair P6-P9	305693	226310	133114	13003	1455	11548	5011	3011	3526	0	0
Pair P6-P10	305693	265839	151075	15517	1463	14054	4827	5374	3853	0	0
Pair P7-P8	292928	262549	137275	11841	912	10929	4307	2443	4179	0	0
Pair P7-P9	292928	226310	126318	13051	1185	11866	4504	2878	4484	0	0
Pair P7-P10	292928	265839	151529	16821	1838	14983	5155	4932	4896	0	0
Pair P8-P9	262549	226310	113811	11826	1523	10303	4608	2610	3085	0	0
Pair P8-P10	262549	265839	161792	44994	34211	10783	4346	3195	3242	0	0
Pair P9-P10	226310	265839	110340	9937	816	9121	4210	1679	3232	0	0

## Sheet: sheet 2
Number of sequenciable products between 100-1000 bp						Cells in red: Short products are more than 10% of amplificable
		Primer_1	Primer_2	Primer_3	Primer_4	Primer_5	Primer_6	Primer_7	Primer_8	Primer_9	Primer_10			LEGEND
		TCAGTTCA	TTTCCTCT	TTCTTCCT	AAAGGAGA	TCTCTTTC	AGAAAGCA	AGAGAAGG	CAGAAATG	CTGTGTTT	CTGCTTCT			Code	Description
Primer_1	TCAGTTCA		20897	17183	148968	19823	33905	32480	16379	12453	16365			P1_COUNT	Num Union sites os primer1
Primer_2	TTTCCTCT			19172	27575	23196	20461	20339	17447	13547	13883			P2_COUNT	Num Union sites os primer2
Primer_3	TTCTTCCT				29813	16958	19725	18537	15138	11897	12523			NP10K	Num of possible products(length < 10000
Primer_4	AAAGGAGA					42001	14792	15766	13541	15148	44395			NP700	Num of possible products(length < 700
Primer_5	TCTCTTTC						40728	19677	36107	12113	13225			NSP	Num of short products(length < 100
Primer_6	AGAAAGCA							12094	10700	11548	14054			NSECP	Num of sequentiable products(100-700)
Primer_7	AGAGAAGG								10929	11866	14983			NUUP	Num of unique unique products (100-700)
Primer_8	CAGAAATG									10303	10783			NRRP	Num of repetitive repetitive products (100-700)
Primer_9	CTGTGTTT										9121			NURP	Num of unique repetitive products (100-700)
Primer_10	CTGCTTCT													PSN	Percentage of sequenciable nucleotides
														APSN	Adjusted Percentage of sequenciable nucleotides
	P1_COUNT	P2_COUNT	NP10K	NP700	NSP	NSECP	NUUP	NRRP	NURP	PSN	APSN
Pair P1-P2	606959	384569	399692	21777	880	20897	5479	7558	7860	0	0
Pair P1-P3	606959	325871	326768	17921	738	17183	5168	5145	6870	0	0
Pair P1-P4	606959	393293	583406	149937	969	148968	4563	97888	46517	0	0
Pair P1-P5	606959	380106	397206	20536	713	19823	4215	8473	7135	0	0
Pair P1-P6	606959	305693	374383	34650	745	33905	4477	18122	11306	0	0
Pair P1-P7	606959	292928	329738	33389	909	32480	3639	18108	10733	0	0
Pair P1-P8	606959	262549	319096	17559	1180	16379	3914	6835	5630	0	0
Pair P1-P9	606959	226310	226066	13316	863	12453	3679	3905	4869	0	0
Pair P1-P10	606959	265839	270278	16923	558	16365	3385	6979	6001	0	0
Pair P2-P3	384569	325871	230630	20716	1544	19172	8137	4435	6600	0	0
Pair P2-P4	384569	393293	325221	60654	33079	27575	7616	11820	8139	0	0
Pair P2-P5	384569	380106	273149	24557	1361	23196	6673	9417	7106	0	0
Pair P2-P6	384569	305693	227626	23914	3453	20461	7125	7786	5550	0	0
Pair P2-P7	384569	292928	213826	23188	2849	20339	6894	6360	7085	0	0
Pair P2-P8	384569	262549	190876	19218	1771	17447	6412	6340	4695	0	0
Pair P2-P9	384569	226310	157752	14703	1156	13547	5840	3134	4573	0	0
Pair P2-P10	384569	265839	183337	14924	1041	13883	5596	3408	4879	0	0
Pair P3-P4	325871	393293	255895	33533	3720	29813	7467	14734	7612	0	0
Pair P3-P5	325871	380106	225833	18247	1289	16958	6546	3989	6423	0	0
Pair P3-P6	325871	305693	195797	22030	2305	19725	6991	7775	4959	0	0
Pair P3-P7	325871	292928	186330	23276	4739	18537	6878	5228	6431	0	0
Pair P3-P8	325871	262549	162043	16900	1762	15138	6324	4549	4265	0	0
Pair P3-P9	325871	226310	133744	13065	1168	11897	5752	2042	4103	0	0
Pair P3-P10	325871	265839	157343	13654	1131	12523	5684	2499	4340	0	0
Pair P4-P5	393293	380106	315384	46096	4095	42001	6210	27914	7877	0	0
Pair P4-P6	393293	305693	214037	15748	956	14792	5364	4060	5368	0	0
Pair P4-P7	393293	292928	202849	16903	1137	15766	4872	4556	6338	0	0
Pair P4-P8	393293	262549	184828	14667	1126	13541	5210	3470	4861	0	0
Pair P4-P9	393293	226310	171368	17805	2657	15148	5060	4900	5188	0	0
Pair P4-P10	393293	265839	221945	47323	2928	44395	5303	33800	5292	0	0
Pair P5-P6	380106	305693	254291	44311	3583	40728	5653	29460	5615	0	0
Pair P5-P7	380106	292928	207689	23475	3798	19677	5590	7429	6658	0	0
Pair P5-P8	380106	262549	206801	38045	1938	36107	5152	26103	4852	0	0
Pair P5-P9	380106	226310	150455	13101	988	12113	4620	2882	4611	0	0
Pair P5-P10	380106	265839	178302	14301	1076	13225	4456	4082	4687	0	0
Pair P6-P7	305693	292928	157334	12939	845	12094	4677	2699	4718	0	0
Pair P6-P8	305693	262549	145068	11853	1153	10700	4869	2721	3110	0	0
Pair P6-P9	305693	226310	133114	13003	1455	11548	5011	3011	3526	0	0
Pair P6-P10	305693	265839	151075	15517	1463	14054	4827	5374	3853	0	0
Pair P7-P8	292928	262549	137275	11841	912	10929	4307	2443	4179	0	0
Pair P7-P9	292928	226310	126318	13051	1185	11866	4504	2878	4484	0	0
Pair P7-P10	292928	265839	151529	16821	1838	14983	5155	4932	4896	0	0
Pair P8-P9	262549	226310	113811	11826	1523	10303	4608	2610	3085	0	0
Pair P8-P10	262549	265839	161792	44994	34211	10783	4346	3195	3242	0	0
Pair P9-P10	226310	265839	110340	9937	816	9121	4210	1679	3232	0	0

## Sheet: sheet 3
Number of sequenciable products between 100-1000 bp						Cells in red: Short products are more than 10% of amplificable
		Primer_1	Primer_2	Primer_3	Primer_4	Primer_5	Primer_6	Primer_7	Primer_8	Primer_9	Primer_10			LEGEND
		CTTTCTCT	TTCAGTTC	TTCTTCCT	AAAGGAGA	AGAAAGCA	TCTGCTTT	AGAGAAGG	TGTTTCTG	CAGAAATG	CTGTGTTT			Code	Description
Primer_1	CTTTCTCT		20468	19078	28811	19453	21834	22103	13970	17171	13609			P1_COUNT	Num Union sites os primer1
Primer_2	TTCAGTTC			16703	128354	30975	26401	27585	13039	16314	12017			P2_COUNT	Num Union sites os primer2
Primer_3	TTCTTCCT				29813	19725	20674	18537	12425	15138	11897			NP10K	Num of possible products(length < 10000
Primer_4	AAAGGAGA					14792	28213	15766	18004	13541	15148			NP700	Num of possible products(length < 700
Primer_5	AGAAAGCA						50549	12094	13378	10700	11548			NSP	Num of short products(length < 100
Primer_6	TCTGCTTT							18954	16098	17361	14276			NSECP	Num of sequentiable products(100-700)
Primer_7	AGAGAAGG								12831	10929	11866			NUUP	Num of unique unique products (100-700)
Primer_8	TGTTTCTG									10600	8879			NRRP	Num of repetitive repetitive products (100-700)
Primer_9	CAGAAATG										10303			NURP	Num of unique repetitive products (100-700)
Primer_10	CTGTGTTT													PSN	Percentage of sequenciable nucleotides
														APSN	Adjusted Percentage of sequenciable nucleotides
	P1_COUNT	P2_COUNT	NP10K	NP700	NSP	NSECP	NUUP	NRRP	NURP	PSN	APSN
Pair P1-P2	379282	533792	350653	21336	868	20468	5883	6866	7719	0	0
Pair P1-P3	379282	325871	228157	20595	1517	19078	8189	3773	7116	0	0
Pair P1-P4	379282	393293	296637	35980	7169	28811	7773	11981	9057	0	0
Pair P1-P5	379282	305693	223158	22108	2655	19453	6914	6270	6269	0	0
Pair P1-P6	379282	499802	333511	23321	1487	21834	6422	7362	8050	0	0
Pair P1-P7	379282	292928	217569	26214	4111	22103	7270	6943	7890	0	0
Pair P1-P8	379282	244058	165512	15191	1221	13970	5903	2883	5184	0	0
Pair P1-P9	379282	262549	188260	18960	1789	17171	6415	5410	5346	0	0
Pair P1-P10	379282	226310	153876	14867	1258	13609	5757	2865	4987	0	0
Pair P2-P3	533792	325871	300453	17491	788	16703	5696	4562	6445	0	0
Pair P2-P4	533792	393293	524612	129688	1334	128354	4986	74674	48694	0	0
Pair P2-P5	533792	305693	343182	32673	1698	30975	4858	14996	11121	0	0
Pair P2-P6	533792	499802	556908	27173	772	26401	4671	13507	8223	0	0
Pair P2-P7	533792	292928	280145	28624	1039	27585	4058	12736	10791	0	0
Pair P2-P8	533792	244058	226949	13760	721	13039	4176	4113	4750	0	0
Pair P2-P9	533792	262549	290568	17623	1309	16314	4386	6581	5347	0	0
Pair P2-P10	533792	226310	207279	12889	872	12017	4075	3391	4551	0	0
Pair P3-P4	325871	393293	255895	33533	3720	29813	7467	14734	7612	0	0
Pair P3-P5	325871	305693	195797	22030	2305	19725	6991	7775	4959	0	0
Pair P3-P6	325871	499802	289880	22067	1393	20674	6304	7255	7115	0	0
Pair P3-P7	325871	292928	186330	23276	4739	18537	6878	5228	6431	0	0
Pair P3-P8	325871	244058	143040	13624	1199	12425	5887	2190	4348	0	0
Pair P3-P9	325871	262549	162043	16900	1762	15138	6324	4549	4265	0	0
Pair P3-P10	325871	226310	133744	13065	1168	11897	5752	2042	4103	0	0
Pair P4-P5	393293	305693	214037	15748	956	14792	5364	4060	5368	0	0
Pair P4-P6	393293	499802	395278	30661	2448	28213	5838	14256	8119	0	0
Pair P4-P7	393293	292928	202849	16903	1137	15766	4872	4556	6338	0	0
Pair P4-P8	393293	244058	185700	19672	1668	18004	5321	7137	5546	0	0
Pair P4-P9	393293	262549	184828	14667	1126	13541	5210	3470	4861	0	0
Pair P4-P10	393293	226310	171368	17805	2657	15148	5060	4900	5188	0	0
Pair P5-P6	305693	499802	348683	82779	32230	50549	5537	39078	5934	0	0
Pair P5-P7	305693	292928	157334	12939	845	12094	4677	2699	4718	0	0
Pair P5-P8	305693	244058	145699	15230	1852	13378	5143	4449	3786	0	0
Pair P5-P9	305693	262549	145068	11853	1153	10700	4869	2721	3110	0	0
Pair P5-P10	305693	226310	133114	13003	1455	11548	5011	3011	3526	0	0
Pair P6-P7	499802	292928	260132	20648	1694	18954	5016	7269	6669	0	0
Pair P6-P8	499802	244058	217117	17382	1284	16098	4648	6384	5066	0	0
Pair P6-P9	499802	262549	272250	19626	2265	17361	5183	6952	5226	0	0
Pair P6-P10	499802	226310	198814	15269	993	14276	4487	4733	5056	0	0
Pair P7-P8	292928	244058	135635	14401	1570	12831	4705	3444	4682	0	0
Pair P7-P9	292928	262549	137275	11841	912	10929	4307	2443	4179	0	0
Pair P7-P10	292928	226310	126318	13051	1185	11866	4504	2878	4484	0	0
Pair P8-P9	244058	262549	123943	13006	2406	10600	4560	2818	3222	0	0
Pair P8-P10	244058	226310	99819	9725	846	8879	4242	1547	3090	0	0
Pair P9-P10	262549	226310	113811	11826	1523	10303	4608	2610	3085	0	0
