# Supplementary material for: K-seq, an affordable, reliable, and open Klenow NGS-based genotyping technology
Source: Plant Methods. 2021 Mar 25;17:30. doi: 10.1186/s13007-021-00733-6 (PMC7993484; doi:10.1186/s13007-021-00733-6)
Supplement: Supplementary file 2 — Additional file 2: Sdata2. Primer-explored2 k-mer results. [file 13007_2021_733_MOESM2_ESM.zip › Danio_reiro_primerexp.xls]

## Sheet: Sheet
Number of sequenciable products between 100-1000 bp						Cells in red: Short products are more than 10% of amplificable
		Primer_1	Primer_2	Primer_3	Primer_4	Primer_5	Primer_6	Primer_7	Primer_8	Primer_9	Primer_10			LEGEND
		CAAACACA	GTGTTTGT	AAATGCAG	CATTTCTG	CAGCATTT	TGCTGAAA	TGTGCATT	ACACTGAA	ACAGCAAA	AAATGTGC			Code	Description
Primer_1	CAAACACA		151911	21971	26306	18037	18534	23124	18493	17314	18658			P1_COUNT	Num Union sites os primer1
Primer_2	GTGTTTGT			15513	15522	12482	13423	11123	17776	13288	12789			P2_COUNT	Num Union sites os primer2
Primer_3	AAATGCAG				13423	11605	10034	9827	10189	10099	11364			NP10K	Num of possible products(length < 10000
Primer_4	CATTTCTG					11335	12334	10225	10698	11752	11942			NP700	Num of possible products(length < 700
Primer_5	CAGCATTT						9974	7995	8806	8422	9255			NSP	Num of short products(length < 100
Primer_6	TGCTGAAA							7991	9000	9825	9838			NSECP	Num of sequentiable products(100-700)
Primer_7	TGTGCATT								7817	7777	8601			NUUP	Num of unique unique products (100-700)
Primer_8	ACACTGAA									7872	8267			NRRP	Num of repetitive repetitive products (100-700)
Primer_9	ACAGCAAA										8225			NURP	Num of unique repetitive products (100-700)
Primer_10	AAATGTGC													PSN	Percentage of sequenciable nucleotides
														APSN	Adjusted Percentage of sequenciable nucleotides
	P1_COUNT	P2_COUNT	NP10K	NP700	NSP	NSECP	NUUP	NRRP	NURP	PSN	APSN
Pair P1-P2	383984	272158	590890	197476	45565	151911	30974	101485	19452	0	0
Pair P1-P3	383984	200797	234392	24411	2440	21971	4832	9551	7588	0	0
Pair P1-P4	383984	244955	287437	30750	4444	26306	4755	13032	8519	0	0
Pair P1-P5	383984	180760	202522	19868	1831	18037	4292	7059	6686	0	0
Pair P1-P6	383984	189230	216806	19934	1400	18534	4197	7200	7137	0	0
Pair P1-P7	383984	164103	200093	26370	3246	23124	4824	11968	6332	0	0
Pair P1-P8	383984	173776	206678	19814	1321	18493	4466	6879	7148	0	0
Pair P1-P9	383984	170963	188776	18940	1626	17314	3843	7461	6010	0	0
Pair P1-P10	383984	187148	210025	20397	1739	18658	4009	7976	6673	0	0
Pair P2-P3	272158	200797	163306	16559	1046	15513	3688	6339	5486	0	0
Pair P2-P4	272158	244955	197732	18020	2498	15522	3426	5957	6139	0	0
Pair P2-P5	272158	180760	141914	13518	1036	12482	3422	4413	4647	0	0
Pair P2-P6	272158	189230	154053	14677	1254	13423	3724	4537	5162	0	0
Pair P2-P7	272158	164103	131571	12006	883	11123	3073	3821	4229	0	0
Pair P2-P8	272158	173776	156830	19993	2217	17776	4945	7278	5553	0	0
Pair P2-P9	272158	170963	138091	14622	1334	13288	3492	5361	4435	0	0
Pair P2-P10	272158	187148	148442	13953	1164	12789	3190	4868	4731	0	0
Pair P3-P4	200797	244955	152355	19325	5902	13423	2798	6150	4475	0	0
Pair P3-P5	200797	180760	112233	12971	1366	11605	2827	5090	3688	0	0
Pair P3-P6	200797	189230	113102	11203	1169	10034	2373	3929	3732	0	0
Pair P3-P7	200797	164103	99541	10733	906	9827	2664	3947	3216	0	0
Pair P3-P8	200797	173776	105037	11661	1472	10189	2482	4320	3387	0	0
Pair P3-P9	200797	170963	104108	11227	1128	10099	2390	4311	3398	0	0
Pair P3-P10	200797	187148	114680	13013	1649	11364	2519	5181	3664	0	0
Pair P4-P5	244955	180760	129798	12248	913	11335	2420	5034	3881	0	0
Pair P4-P6	244955	189230	139173	13303	969	12334	2284	5721	4329	0	0
Pair P4-P7	244955	164103	120360	12110	1885	10225	2325	4325	3575	0	0
Pair P4-P8	244955	173776	126863	11456	758	10698	2311	4478	3909	0	0
Pair P4-P9	244955	170963	125441	12831	1079	11752	2565	5344	3843	0	0
Pair P4-P10	244955	187148	136634	13142	1200	11942	2397	5374	4171	0	0
Pair P5-P6	180760	189230	104172	11365	1391	9974	2655	3798	3521	0	0
Pair P5-P7	180760	164103	88217	8972	977	7995	2297	3011	2687	0	0
Pair P5-P8	180760	173776	94011	9925	1119	8806	2363	3494	2949	0	0
Pair P5-P9	180760	170963	91960	9582	1160	8422	2245	3390	2787	0	0
Pair P5-P10	180760	187148	100440	10115	860	9255	2376	3635	3244	0	0
Pair P6-P7	189230	164103	93306	9386	1395	7991	2225	2717	3049	0	0
Pair P6-P8	189230	173776	97470	9777	777	9000	2295	3354	3351	0	0
Pair P6-P9	189230	170963	97286	10609	784	9825	2242	4342	3241	0	0
Pair P6-P10	189230	187148	106811	11017	1179	9838	2178	4122	3538	0	0
Pair P7-P8	164103	173776	85768	9070	1253	7817	2248	2802	2767	0	0
Pair P7-P9	164103	170963	84667	8629	852	7777	2108	3097	2572	0	0
Pair P7-P10	164103	187148	93136	9671	1070	8601	2272	3368	2961	0	0
Pair P8-P9	173776	170963	86828	8680	808	7872	2063	3078	2731	0	0
Pair P8-P10	173776	187148	96843	8989	722	8267	1917	3381	2969	0	0
Pair P9-P10	170963	187148	94845	8981	756	8225	2141	3053	3031	0	0

## Sheet: sheet 2
Number of sequenciable products between 100-1000 bp						Cells in red: Short products are more than 10% of amplificable
		Primer_1	Primer_2	Primer_3	Primer_4	Primer_5	Primer_6	Primer_7	Primer_8	Primer_9	Primer_10			LEGEND
		CACAAACA	GTGTTTGT	AAAGCACA	AAATGCAG	CATTTCTG	CAGCATTT	TGCTGAAA	TGTGCATT	ACACTGAA	AAATGTGC			Code	Description
Primer_1	CACAAACA		131959	13550	21454	19660	13236	14373	20910	14537	14178			P1_COUNT	Num Union sites os primer1
Primer_2	GTGTTTGT			15994	15513	15522	12482	13423	11123	17776	12789			P2_COUNT	Num Union sites os primer2
Primer_3	AAAGCACA				9425	11535	8600	10833	9139	8222	10783			NP10K	Num of possible products(length < 10000
Primer_4	AAATGCAG					13423	11605	10034	9827	10189	11364			NP700	Num of possible products(length < 700
Primer_5	CATTTCTG						11335	12334	10225	10698	11942			NSP	Num of short products(length < 100
Primer_6	CAGCATTT							9974	7995	8806	9255			NSECP	Num of sequentiable products(100-700)
Primer_7	TGCTGAAA								7991	9000	9838			NUUP	Num of unique unique products (100-700)
Primer_8	TGTGCATT									7817	8601			NRRP	Num of repetitive repetitive products (100-700)
Primer_9	ACACTGAA										8267			NURP	Num of unique repetitive products (100-700)
Primer_10	AAATGTGC													PSN	Percentage of sequenciable nucleotides
														APSN	Adjusted Percentage of sequenciable nucleotides
	P1_COUNT	P2_COUNT	NP10K	NP700	NSP	NSECP	NUUP	NRRP	NURP	PSN	APSN
Pair P1-P2	296021	272158	601754	300160	168201	131959	27147	90064	14748	0	0
Pair P1-P3	296021	180650	154280	14784	1234	13550	4042	4707	4801	0	0
Pair P1-P4	296021	200797	188908	24537	3083	21454	4368	11282	5804	0	0
Pair P1-P5	296021	244955	219840	23179	3519	19660	3948	9195	6517	0	0
Pair P1-P6	296021	180760	155069	14459	1223	13236	3740	4701	4795	0	0
Pair P1-P7	296021	189230	164708	15521	1148	14373	3522	5211	5640	0	0
Pair P1-P8	296021	164103	160001	24399	3489	20910	4499	11738	4673	0	0
Pair P1-P9	296021	173776	163040	15905	1368	14537	3866	5185	5486	0	0
Pair P1-P10	296021	187148	162245	15463	1285	14178	3460	5580	5138	0	0
Pair P2-P3	272158	180650	152034	18357	2363	15994	4377	6861	4756	0	0
Pair P2-P4	272158	200797	163306	16559	1046	15513	3688	6339	5486	0	0
Pair P2-P5	272158	244955	197732	18020	2498	15522	3426	5957	6139	0	0
Pair P2-P6	272158	180760	141914	13518	1036	12482	3422	4413	4647	0	0
Pair P2-P7	272158	189230	154053	14677	1254	13423	3724	4537	5162	0	0
Pair P2-P8	272158	164103	131571	12006	883	11123	3073	3821	4229	0	0
Pair P2-P9	272158	173776	156830	19993	2217	17776	4945	7278	5553	0	0
Pair P2-P10	272158	187148	148442	13953	1164	12789	3190	4868	4731	0	0
Pair P3-P4	180650	200797	109257	10277	852	9425	2645	3367	3413	0	0
Pair P3-P5	180650	244955	132787	12764	1229	11535	2644	4993	3898	0	0
Pair P3-P6	180650	180760	97224	9452	852	8600	2627	3165	2808	0	0
Pair P3-P7	180650	189230	103315	11635	802	10833	2595	4973	3265	0	0
Pair P3-P8	180650	164103	91502	10311	1172	9139	2939	3429	2771	0	0
Pair P3-P9	180650	173776	92838	9340	1118	8222	2424	2872	2926	0	0
Pair P3-P10	180650	187148	113220	22060	11277	10783	2789	4749	3245	0	0
Pair P4-P5	200797	244955	152355	19325	5902	13423	2798	6150	4475	0	0
Pair P4-P6	200797	180760	112233	12971	1366	11605	2827	5090	3688	0	0
Pair P4-P7	200797	189230	113102	11203	1169	10034	2373	3929	3732	0	0
Pair P4-P8	200797	164103	99541	10733	906	9827	2664	3947	3216	0	0
Pair P4-P9	200797	173776	105037	11661	1472	10189	2482	4320	3387	0	0
Pair P4-P10	200797	187148	114680	13013	1649	11364	2519	5181	3664	0	0
Pair P5-P6	244955	180760	129798	12248	913	11335	2420	5034	3881	0	0
Pair P5-P7	244955	189230	139173	13303	969	12334	2284	5721	4329	0	0
Pair P5-P8	244955	164103	120360	12110	1885	10225	2325	4325	3575	0	0
Pair P5-P9	244955	173776	126863	11456	758	10698	2311	4478	3909	0	0
Pair P5-P10	244955	187148	136634	13142	1200	11942	2397	5374	4171	0	0
Pair P6-P7	180760	189230	104172	11365	1391	9974	2655	3798	3521	0	0
Pair P6-P8	180760	164103	88217	8972	977	7995	2297	3011	2687	0	0
Pair P6-P9	180760	173776	94011	9925	1119	8806	2363	3494	2949	0	0
Pair P6-P10	180760	187148	100440	10115	860	9255	2376	3635	3244	0	0
Pair P7-P8	189230	164103	93306	9386	1395	7991	2225	2717	3049	0	0
Pair P7-P9	189230	173776	97470	9777	777	9000	2295	3354	3351	0	0
Pair P7-P10	189230	187148	106811	11017	1179	9838	2178	4122	3538	0	0
Pair P8-P9	164103	173776	85768	9070	1253	7817	2248	2802	2767	0	0
Pair P8-P10	164103	187148	93136	9671	1070	8601	2272	3368	2961	0	0
Pair P9-P10	173776	187148	96843	8989	722	8267	1917	3381	2969	0	0

## Sheet: sheet 3
Number of sequenciable products between 100-1000 bp						Cells in red: Short products are more than 10% of amplificable
		Primer_1	Primer_2	Primer_3	Primer_4	Primer_5	Primer_6	Primer_7	Primer_8	Primer_9	Primer_10			LEGEND
		AAACAGCA	CACAAACA	GTGTTTGT	AAATGCAG	CATTTCTG	TGCTGAAA	GCATGTTT	TGTGCATT	ACACTGAA	AAATGTGC			Code	Description
Primer_1	AAACAGCA		18061	18037	13228	15086	11623	12003	11248	10529	11020			P1_COUNT	Num Union sites os primer1
Primer_2	CACAAACA			131959	21454	19660	14373	25896	20910	14537	14178			P2_COUNT	Num Union sites os primer2
Primer_3	GTGTTTGT				15513	15522	13423	12115	11123	17776	12789			NP10K	Num of possible products(length < 10000
Primer_4	AAATGCAG					13423	10034	9592	9827	10189	11364			NP700	Num of possible products(length < 700
Primer_5	CATTTCTG						12334	12072	10225	10698	11942			NSP	Num of short products(length < 100
Primer_6	TGCTGAAA							9241	7991	9000	9838			NSECP	Num of sequentiable products(100-700)
Primer_7	GCATGTTT								7514	8229	11846			NUUP	Num of unique unique products (100-700)
Primer_8	TGTGCATT									7817	8601			NRRP	Num of repetitive repetitive products (100-700)
Primer_9	ACACTGAA										8267			NURP	Num of unique repetitive products (100-700)
Primer_10	AAATGTGC													PSN	Percentage of sequenciable nucleotides
														APSN	Adjusted Percentage of sequenciable nucleotides
	P1_COUNT	P2_COUNT	NP10K	NP700	NSP	NSECP	NUUP	NRRP	NURP	PSN	APSN
Pair P1-P2	225351	296021	197051	19964	1903	18061	5052	7058	5951	0	0
Pair P1-P3	225351	272158	188414	20436	2399	18037	5129	6515	6393	0	0
Pair P1-P4	225351	200797	135612	14469	1241	13228	3503	5302	4423	0	0
Pair P1-P5	225351	244955	164987	17206	2120	15086	3527	6246	5313	0	0
Pair P1-P6	225351	189230	127955	12867	1244	11623	3319	4124	4180	0	0
Pair P1-P7	225351	184504	120592	13506	1503	12003	3163	5023	3817	0	0
Pair P1-P8	225351	164103	112298	12705	1457	11248	3216	4662	3370	0	0
Pair P1-P9	225351	173776	116578	11590	1061	10529	3060	3897	3572	0	0
Pair P1-P10	225351	187148	124721	12807	1787	11020	3056	3894	4070	0	0
Pair P2-P3	296021	272158	601754	300160	168201	131959	27147	90064	14748	0	0
Pair P2-P4	296021	200797	188908	24537	3083	21454	4368	11282	5804	0	0
Pair P2-P5	296021	244955	219840	23179	3519	19660	3948	9195	6517	0	0
Pair P2-P6	296021	189230	164708	15521	1148	14373	3522	5211	5640	0	0
Pair P2-P7	296021	184504	184660	39211	13315	25896	6876	13510	5510	0	0
Pair P2-P8	296021	164103	160001	24399	3489	20910	4499	11738	4673	0	0
Pair P2-P9	296021	173776	163040	15905	1368	14537	3866	5185	5486	0	0
Pair P2-P10	296021	187148	162245	15463	1285	14178	3460	5580	5138	0	0
Pair P3-P4	272158	200797	163306	16559	1046	15513	3688	6339	5486	0	0
Pair P3-P5	272158	244955	197732	18020	2498	15522	3426	5957	6139	0	0
Pair P3-P6	272158	189230	154053	14677	1254	13423	3724	4537	5162	0	0
Pair P3-P7	272158	184504	145610	13661	1546	12115	3016	4422	4677	0	0
Pair P3-P8	272158	164103	131571	12006	883	11123	3073	3821	4229	0	0
Pair P3-P9	272158	173776	156830	19993	2217	17776	4945	7278	5553	0	0
Pair P3-P10	272158	187148	148442	13953	1164	12789	3190	4868	4731	0	0
Pair P4-P5	200797	244955	152355	19325	5902	13423	2798	6150	4475	0	0
Pair P4-P6	200797	189230	113102	11203	1169	10034	2373	3929	3732	0	0
Pair P4-P7	200797	184504	107123	10613	1021	9592	2581	3474	3537	0	0
Pair P4-P8	200797	164103	99541	10733	906	9827	2664	3947	3216	0	0
Pair P4-P9	200797	173776	105037	11661	1472	10189	2482	4320	3387	0	0
Pair P4-P10	200797	187148	114680	13013	1649	11364	2519	5181	3664	0	0
Pair P5-P6	244955	189230	139173	13303	969	12334	2284	5721	4329	0	0
Pair P5-P7	244955	184504	131875	14570	2498	12072	2316	5740	4016	0	0
Pair P5-P8	244955	164103	120360	12110	1885	10225	2325	4325	3575	0	0
Pair P5-P9	244955	173776	126863	11456	758	10698	2311	4478	3909	0	0
Pair P5-P10	244955	187148	136634	13142	1200	11942	2397	5374	4171	0	0
Pair P6-P7	189230	184504	101557	10259	1018	9241	2186	3677	3378	0	0
Pair P6-P8	189230	164103	93306	9386	1395	7991	2225	2717	3049	0	0
Pair P6-P9	189230	173776	97470	9777	777	9000	2295	3354	3351	0	0
Pair P6-P10	189230	187148	106811	11017	1179	9838	2178	4122	3538	0	0
Pair P7-P8	184504	164103	86974	8369	855	7514	2082	2692	2740	0	0
Pair P7-P9	184504	173776	93722	9070	841	8229	2136	3122	2971	0	0
Pair P7-P10	184504	187148	111419	13343	1497	11846	2802	5549	3495	0	0
Pair P8-P9	164103	173776	85768	9070	1253	7817	2248	2802	2767	0	0
Pair P8-P10	164103	187148	93136	9671	1070	8601	2272	3368	2961	0	0
Pair P9-P10	173776	187148	96843	8989	722	8267	1917	3381	2969	0	0
