# Supplementary material for: K-seq, an affordable, reliable, and open Klenow NGS-based genotyping technology
Source: Plant Methods. 2021 Mar 25;17:30. doi: 10.1186/s13007-021-00733-6 (PMC7993484; doi:10.1186/s13007-021-00733-6)
Supplement: Supplementary file 2 — Additional file 2: Sdata2. Primer-explored2 k-mer results. [file 13007_2021_733_MOESM2_ESM.zip › dog.k9_primerexp.xls]

## Sheet: Sheet
Number of sequenciable products between 100-1000 bp						Cells in red: Short products are more than 10% of amplificable
		Primer_1	Primer_2	Primer_3	Primer_4	Primer_5	Primer_6	Primer_7	Primer_8	Primer_9	Primer_10			LEGEND
		TCTCTTCCT	GAGAGGCAG	AGGAGAAAG	CCTGCTTCT	TTTCCCTCT	AAGGGAAGA	CACAGAGAA	TTTCTCTGG	CTCCTTTCC	TGGAAAGGA			Code	Description
Primer_1	TCTCTTCCT		9509	2008	12555	2486	1756	1932	1268	1326	1325			P1_COUNT	Num Union sites os primer1
Primer_2	GAGAGGCAG			7639	79404	11816	6527	7927	5052	5592	5674			P2_COUNT	Num Union sites os primer2
Primer_3	AGGAGAAAG				8105	1834	1041	1232	1122	1307	895			NP10K	Num of possible products(length < 10000
Primer_4	CCTGCTTCT					14173	6864	9834	7070	7921	5832			NP700	Num of possible products(length < 700
Primer_5	TTTCCCTCT						1632	2065	1273	1401	1384			NSP	Num of short products(length < 100
Primer_6	AAGGGAAGA							1123	910	1137	742			NSECP	Num of sequentiable products(100-700)
Primer_7	CACAGAGAA								1121	1303	923			NUUP	Num of unique unique products (100-700)
Primer_8	TTTCTCTGG									788	799			NRRP	Num of repetitive repetitive products (100-700)
Primer_9	CTCCTTTCC										1015			NURP	Num of unique repetitive products (100-700)
Primer_10	TGGAAAGGA													PSN	Percentage of sequenciable nucleotides
														APSN	Adjusted Percentage of sequenciable nucleotides
	P1_COUNT	P2_COUNT	NP10K	NP700	NSP	NSECP	NUUP	NRRP	NURP	PSN	APSN
Pair P1-P2	108251	491183	110298	10261	752	9509	719	4676	4114	0	0
Pair P1-P3	108251	81967	20162	2595	587	2008	808	531	669	0	0
Pair P1-P4	108251	576325	132801	13017	462	12555	619	6546	5390	0	0
Pair P1-P5	108251	119349	27349	2651	165	2486	625	872	989	0	0
Pair P1-P6	108251	70243	17174	2219	463	1756	655	478	623	0	0
Pair P1-P7	108251	85843	20370	2248	316	1932	620	569	743	0	0
Pair P1-P8	108251	62709	14482	1364	96	1268	527	263	478	0	0
Pair P1-P9	108251	74275	16627	1429	103	1326	511	327	488	0	0
Pair P1-P10	108251	58174	14297	1949	624	1325	520	328	477	0	0
Pair P2-P3	491183	81967	84047	7710	71	7639	630	3145	3864	0	0
Pair P2-P4	491183	576325	1109302	397529	318125	79404	549	68863	9992	0	0
Pair P2-P5	491183	119349	135233	19966	8150	11816	617	7409	3790	0	0
Pair P2-P6	491183	70243	72159	6583	56	6527	503	2656	3368	0	0
Pair P2-P7	491183	85843	91202	8080	153	7927	522	4126	3279	0	0
Pair P2-P8	491183	62709	60316	5147	95	5052	469	1947	2636	0	0
Pair P2-P9	491183	74275	71628	5805	213	5592	535	2313	2744	0	0
Pair P2-P10	491183	58174	59469	5733	59	5674	442	2372	2860	0	0
Pair P3-P4	81967	576325	95194	8606	501	8105	610	3237	4258	0	0
Pair P3-P5	81967	119349	20859	2219	385	1834	578	558	698	0	0
Pair P3-P6	81967	70243	12052	1145	104	1041	539	154	348	0	0
Pair P3-P7	81967	85843	14475	1318	86	1232	442	292	498	0	0
Pair P3-P8	81967	62709	11492	1279	157	1122	511	271	340	0	0
Pair P3-P9	81967	74275	13609	1729	422	1307	472	375	460	0	0
Pair P3-P10	81967	58174	10154	977	82	895	456	122	317	0	0
Pair P4-P5	576325	119349	150181	14559	386	14173	501	8794	4878	0	0
Pair P4-P6	576325	70243	81248	7222	358	6864	489	2666	3709	0	0
Pair P4-P7	576325	85843	115112	20644	10810	9834	480	5501	3853	0	0
Pair P4-P8	576325	62709	74789	7211	141	7070	440	2943	3687	0	0
Pair P4-P9	576325	74275	88110	8136	215	7921	424	4013	3484	0	0
Pair P4-P10	576325	58174	67096	5994	162	5832	433	2097	3302	0	0
Pair P5-P6	119349	70243	18188	2095	463	1632	563	483	586	0	0
Pair P5-P7	119349	85843	22711	2747	682	2065	561	814	690	0	0
Pair P5-P8	119349	62709	15391	1385	112	1273	438	351	484	0	0
Pair P5-P9	119349	74275	18012	1500	99	1401	401	473	527	0	0
Pair P5-P10	119349	58174	14794	1547	163	1384	496	354	534	0	0
Pair P6-P7	70243	85843	12364	1209	86	1123	458	226	439	0	0
Pair P6-P8	70243	62709	9652	1042	132	910	425	184	301	0	0
Pair P6-P9	70243	74275	11758	1441	304	1137	459	285	393	0	0
Pair P6-P10	70243	58174	8425	811	69	742	378	97	267	0	0
Pair P7-P8	85843	62709	11798	1246	125	1121	409	341	371	0	0
Pair P7-P9	85843	74275	13788	1411	108	1303	401	480	422	0	0
Pair P7-P10	85843	58174	10469	1001	78	923	375	163	385	0	0
Pair P8-P9	62709	74275	9663	869	81	788	356	145	287	0	0
Pair P8-P10	62709	58174	8026	882	83	799	383	192	224	0	0
Pair P9-P10	74275	58174	24058	15748	14733	1015	395	328	292	0	0

## Sheet: sheet 2
Number of sequenciable products between 100-1000 bp						Cells in red: Short products are more than 10% of amplificable
		Primer_1	Primer_2	Primer_3	Primer_4	Primer_5	Primer_6	Primer_7	Primer_8	Primer_9	Primer_10			LEGEND
		AGAGGAAGA	TCTCTTCCT	CCTGCTTCT	TTTCCCTCT	AGAAAGGAG	CACAGAGAA	TGGGAGAAA	TTTCTCTGG	CTCCTTTCC	GAGCAGAGG			Code	Description
Primer_1	AGAGGAAGA		3422	16433	3299	3089	2164	1777	1713	5013	1799			P1_COUNT	Num Union sites os primer1
Primer_2	TCTCTTCCT			12555	2486	1887	1932	1570	1268	1326	1662			P2_COUNT	Num Union sites os primer2
Primer_3	CCTGCTTCT				14173	7575	9834	6702	7070	7921	8018			NP10K	Num of possible products(length < 10000
Primer_4	TTTCCCTCT					2013	2065	1588	1273	1401	1523			NP700	Num of possible products(length < 700
Primer_5	AGAAAGGAG						1154	868	1145	1410	1053			NSP	Num of short products(length < 100
Primer_6	CACAGAGAA							998	1121	1303	1123			NSECP	Num of sequentiable products(100-700)
Primer_7	TGGGAGAAA								1011	1012	872			NUUP	Num of unique unique products (100-700)
Primer_8	TTTCTCTGG									788	885			NRRP	Num of repetitive repetitive products (100-700)
Primer_9	CTCCTTTCC										1047			NURP	Num of unique repetitive products (100-700)
Primer_10	GAGCAGAGG													PSN	Percentage of sequenciable nucleotides
														APSN	Adjusted Percentage of sequenciable nucleotides
	P1_COUNT	P2_COUNT	NP10K	NP700	NSP	NSECP	NUUP	NRRP	NURP	PSN	APSN
Pair P1-P2	150390	108251	58285	26911	23489	3422	889	1293	1240	0	0
Pair P1-P3	150390	576325	203234	32811	16378	16433	594	10604	5235	0	0
Pair P1-P4	150390	119349	41490	4600	1301	3299	656	1526	1117	0	0
Pair P1-P5	150390	83152	26801	3217	128	3089	557	1696	836	0	0
Pair P1-P6	150390	85843	26568	2262	98	2164	496	812	856	0	0
Pair P1-P7	150390	66859	20938	1862	85	1777	490	545	742	0	0
Pair P1-P8	150390	62709	19716	1911	198	1713	509	499	705	0	0
Pair P1-P9	150390	74275	27112	5391	378	5013	561	3679	773	0	0
Pair P1-P10	150390	70950	21552	1869	70	1799	490	586	723	0	0
Pair P2-P3	108251	576325	132801	13017	462	12555	619	6546	5390	0	0
Pair P2-P4	108251	119349	27349	2651	165	2486	625	872	989	0	0
Pair P2-P5	108251	83152	19588	2380	493	1887	706	570	611	0	0
Pair P2-P6	108251	85843	20370	2248	316	1932	620	569	743	0	0
Pair P2-P7	108251	66859	15910	1813	243	1570	596	419	555	0	0
Pair P2-P8	108251	62709	14482	1364	96	1268	527	263	478	0	0
Pair P2-P9	108251	74275	16627	1429	103	1326	511	327	488	0	0
Pair P2-P10	108251	70950	17108	2362	700	1662	567	459	636	0	0
Pair P3-P4	576325	119349	150181	14559	386	14173	501	8794	4878	0	0
Pair P3-P5	576325	83152	93440	8085	510	7575	511	3040	4024	0	0
Pair P3-P6	576325	85843	115112	20644	10810	9834	480	5501	3853	0	0
Pair P3-P7	576325	66859	78502	6914	212	6702	441	2704	3557	0	0
Pair P3-P8	576325	62709	74789	7211	141	7070	440	2943	3687	0	0
Pair P3-P9	576325	74275	88110	8136	215	7921	424	4013	3484	0	0
Pair P3-P10	576325	70950	90302	9612	1594	8018	522	4385	3111	0	0
Pair P4-P5	119349	83152	21185	2412	399	2013	605	644	764	0	0
Pair P4-P6	119349	85843	22711	2747	682	2065	561	814	690	0	0
Pair P4-P7	119349	66859	17362	1781	193	1588	522	497	569	0	0
Pair P4-P8	119349	62709	15391	1385	112	1273	438	351	484	0	0
Pair P4-P9	119349	74275	18012	1500	99	1401	401	473	527	0	0
Pair P4-P10	119349	70950	19039	3687	2164	1523	424	537	562	0	0
Pair P5-P6	83152	85843	14477	1229	75	1154	450	261	443	0	0
Pair P5-P7	83152	66859	11492	948	80	868	409	136	323	0	0
Pair P5-P8	83152	62709	11444	1295	150	1145	449	349	347	0	0
Pair P5-P9	83152	74275	14411	1759	349	1410	528	500	382	0	0
Pair P5-P10	83152	70950	12028	1121	68	1053	434	223	396	0	0
Pair P6-P7	85843	66859	11733	1058	60	998	391	222	385	0	0
Pair P6-P8	85843	62709	11798	1246	125	1121	409	341	371	0	0
Pair P6-P9	85843	74275	13788	1411	108	1303	401	480	422	0	0
Pair P6-P10	85843	70950	13056	1196	73	1123	373	312	438	0	0
Pair P7-P8	66859	62709	9425	1096	85	1011	413	314	284	0	0
Pair P7-P9	66859	74275	10886	1119	107	1012	376	349	287	0	0
Pair P7-P10	66859	70950	10023	916	44	872	344	200	328	0	0
Pair P8-P9	62709	74275	9663	869	81	788	356	145	287	0	0
Pair P8-P10	62709	70950	9562	962	77	885	358	198	329	0	0
Pair P9-P10	74275	70950	11422	1237	190	1047	440	231	376	0	0

## Sheet: sheet 3
Number of sequenciable products between 100-1000 bp						Cells in red: Short products are more than 10% of amplificable
		Primer_1	Primer_2	Primer_3	Primer_4	Primer_5	Primer_6	Primer_7	Primer_8	Primer_9	Primer_10			LEGEND
		TTTCTTCCC	GAGAGGCAG	AGGAGAAAG	CCTGCTTCT	TCCTTTCTC	TCTGCCTTT	AAGGGAAGA	CACAGAGAA	CCATTTCCT	CTCTGTCCT			Code	Description
Primer_1	TTTCTTCCC		6344	1529	8896	1171	3221	1292	1379	839	903			P1_COUNT	Num Union sites os primer1
Primer_2	GAGAGGCAG			7639	79404	6651	28132	6527	7927	4896	4781			P2_COUNT	Num Union sites os primer2
Primer_3	AGGAGAAAG				8105	1585	3165	1041	1232	1120	1110			NP10K	Num of possible products(length < 10000
Primer_4	CCTGCTTCT					9919	27812	6864	9834	6494	6174			NP700	Num of possible products(length < 700
Primer_5	TCCTTTCTC						3436	1415	1598	832	853			NSP	Num of short products(length < 100
Primer_6	TCTGCCTTT							2760	6189	2406	2225			NSECP	Num of sequentiable products(100-700)
Primer_7	AAGGGAAGA								1123	914	894			NUUP	Num of unique unique products (100-700)
Primer_8	CACAGAGAA									1005	1282			NRRP	Num of repetitive repetitive products (100-700)
Primer_9	CCATTTCCT										647			NURP	Num of unique repetitive products (100-700)
Primer_10	CTCTGTCCT													PSN	Percentage of sequenciable nucleotides
														APSN	Adjusted Percentage of sequenciable nucleotides
	P1_COUNT	P2_COUNT	NP10K	NP700	NSP	NSECP	NUUP	NRRP	NURP	PSN	APSN
Pair P1-P2	81453	491183	77596	6489	145	6344	641	2077	3626	0	0
Pair P1-P3	81453	81967	14751	1862	333	1529	720	338	471	0	0
Pair P1-P4	81453	576325	95460	9142	246	8896	559	3469	4868	0	0
Pair P1-P5	81453	88390	15385	1269	98	1171	626	158	387	0	0
Pair P1-P6	81453	215906	35752	3333	112	3221	547	1085	1589	0	0
Pair P1-P7	81453	70243	25576	14498	13206	1292	613	274	405	0	0
Pair P1-P8	81453	85843	14824	1514	135	1379	518	384	477	0	0
Pair P1-P9	81453	59942	10183	924	85	839	432	132	275	0	0
Pair P1-P10	81453	58740	9663	968	65	903	452	155	296	0	0
Pair P2-P3	491183	81967	84047	7710	71	7639	630	3145	3864	0	0
Pair P2-P4	491183	576325	1109302	397529	318125	79404	549	68863	9992	0	0
Pair P2-P5	491183	88390	83672	6886	235	6651	574	2767	3310	0	0
Pair P2-P6	491183	215906	332004	86170	58038	28132	484	22535	5113	0	0
Pair P2-P7	491183	70243	72159	6583	56	6527	503	2656	3368	0	0
Pair P2-P8	491183	85843	91202	8080	153	7927	522	4126	3279	0	0
Pair P2-P9	491183	59942	59109	5020	124	4896	498	1751	2647	0	0
Pair P2-P10	491183	58740	57681	4977	196	4781	555	1760	2466	0	0
Pair P3-P4	81967	576325	95194	8606	501	8105	610	3237	4258	0	0
Pair P3-P5	81967	88390	25890	11846	10261	1585	613	461	511	0	0
Pair P3-P6	81967	215906	37548	3684	519	3165	547	1100	1518	0	0
Pair P3-P7	81967	70243	12052	1145	104	1041	539	154	348	0	0
Pair P3-P8	81967	85843	14475	1318	86	1232	442	292	498	0	0
Pair P3-P9	81967	59942	11196	1329	209	1120	480	261	379	0	0
Pair P3-P10	81967	58740	10707	1311	201	1110	530	228	352	0	0
Pair P4-P5	576325	88390	105287	10241	322	9919	517	5102	4300	0	0
Pair P4-P6	576325	215906	302646	28326	514	27812	412	21571	5829	0	0
Pair P4-P7	576325	70243	81248	7222	358	6864	489	2666	3709	0	0
Pair P4-P8	576325	85843	115112	20644	10810	9834	480	5501	3853	0	0
Pair P4-P9	576325	59942	70641	6716	222	6494	425	2644	3425	0	0
Pair P4-P10	576325	58740	69400	6358	184	6174	450	2450	3274	0	0
Pair P5-P6	88390	215906	39658	3604	168	3436	457	1494	1485	0	0
Pair P5-P7	88390	70243	14243	1763	348	1415	588	401	426	0	0
Pair P5-P8	88390	85843	17997	2412	814	1598	532	507	559	0	0
Pair P5-P9	88390	59942	10937	906	74	832	382	150	300	0	0
Pair P5-P10	88390	58740	10457	924	71	853	363	165	325	0	0
Pair P6-P7	215906	70243	31711	2970	210	2760	442	957	1361	0	0
Pair P6-P8	215906	85843	45810	10189	4000	6189	425	4154	1610	0	0
Pair P6-P9	215906	59942	26973	2472	66	2406	375	829	1202	0	0
Pair P6-P10	215906	58740	25477	2319	94	2225	356	757	1112	0	0
Pair P7-P8	70243	85843	12364	1209	86	1123	458	226	439	0	0
Pair P7-P9	70243	59942	9176	1034	120	914	406	186	322	0	0
Pair P7-P10	70243	58740	8992	1043	149	894	390	215	289	0	0
Pair P8-P9	85843	59942	11099	1136	131	1005	386	269	350	0	0
Pair P8-P10	85843	58740	11419	1444	162	1282	400	438	444	0	0
Pair P9-P10	59942	58740	7381	698	51	647	318	111	218	0	0
