# Supplementary material for: K-seq, an affordable, reliable, and open Klenow NGS-based genotyping technology
Source: Plant Methods. 2021 Mar 25;17:30. doi: 10.1186/s13007-021-00733-6 (PMC7993484; doi:10.1186/s13007-021-00733-6)
Supplement: Supplementary file 2 — Additional file 2: Sdata2. Primer-explored2 k-mer results. [file 13007_2021_733_MOESM2_ESM.zip › drosophila_malanogaster_primerexp.xls]

## Sheet: Sheet
Number of sequenciable products between 100-1000 bp						Cells in red: Short products are more than 10% of amplificable
		Primer_1	Primer_2	Primer_3	Primer_4	Primer_5	Primer_6	Primer_7	Primer_8	Primer_9	Primer_10			LEGEND
		CCCGTACT	CAGCAACA	GACCAGTA	CGGGACCA	AAGCCAAA	AATGGCAA	TTGGCATT	TTGCTGTT	ATTTGCCA	TTTCGCTT			Code	Description
Primer_1	CCCGTACT		153	827591	820768	80	71	57	106	40	62			P1_COUNT	Num Union sites os primer1
Primer_2	CAGCAACA			105	136	1245	1381	1564	6228	1091	1178			P2_COUNT	Num Union sites os primer2
Primer_3	GACCAGTA				84	83	94	85	65	59	81			NP10K	Num of possible products(length < 10000
Primer_4	CGGGACCA					75	65	96	86	49	75			NP700	Num of possible products(length < 700
Primer_5	AAGCCAAA						899	1062	1278	984	856			NSP	Num of short products(length < 100
Primer_6	AATGGCAA							1074	1102	967	873			NSECP	Num of sequentiable products(100-700)
Primer_7	TTGGCATT								832	870	717			NUUP	Num of unique unique products (100-700)
Primer_8	TTGCTGTT									888	707			NRRP	Num of repetitive repetitive products (100-700)
Primer_9	ATTTGCCA										775			NURP	Num of unique repetitive products (100-700)
Primer_10	TTTCGCTT													PSN	Percentage of sequenciable nucleotides
														APSN	Adjusted Percentage of sequenciable nucleotides
	P1_COUNT	P2_COUNT	NP10K	NP700	NSP	NSECP	NUUP	NRRP	NURP	PSN	APSN
Pair P1-P2	32063	25631	3406	164	11	153	131	13	9	0	0
Pair P1-P3	32063	21086	5081567	937654	110063	827591	827591	0	0	0	0
Pair P1-P4	32063	20851	5020051	927034	106266	820768	820768	0	0	0	0
Pair P1-P5	32063	17868	2269	88	8	80	79	0	1	0	0
Pair P1-P6	32063	17191	2827	81	10	71	59	0	12	0	0
Pair P1-P7	32063	15770	2046	65	8	57	49	6	2	0	0
Pair P1-P8	32063	16485	1159	111	5	106	99	0	7	0	0
Pair P1-P9	32063	14802	575	47	7	40	40	0	0	0	0
Pair P1-P10	32063	13961	1587	66	4	62	59	0	3	0	0
Pair P2-P3	25631	21086	1180	112	7	105	93	2	10	0	0
Pair P2-P4	25631	20851	1233	150	14	136	112	0	24	0	0
Pair P2-P5	25631	17868	15910	1344	99	1245	1138	28	79	0	0
Pair P2-P6	25631	17191	16041	1486	105	1381	1205	26	150	0	0
Pair P2-P7	25631	15770	15545	1757	193	1564	1369	39	156	0	0
Pair P2-P8	25631	16485	31758	10910	4682	6228	4886	771	571	0	0
Pair P2-P9	25631	14802	13253	1194	103	1091	1000	9	82	0	0
Pair P2-P10	25631	13961	13535	1320	142	1178	1032	27	119	0	0
Pair P3-P4	21086	20851	371	95	11	84	84	0	0	0	0
Pair P3-P5	21086	17868	991	89	6	83	82	0	1	0	0
Pair P3-P6	21086	17191	1270	100	6	94	87	4	3	0	0
Pair P3-P7	21086	15770	4494	92	7	85	83	0	2	0	0
Pair P3-P8	21086	16485	1333	67	2	65	57	0	8	0	0
Pair P3-P9	21086	14802	1006	65	6	59	57	1	1	0	0
Pair P3-P10	21086	13961	1513	88	7	81	78	0	3	0	0
Pair P4-P5	20851	17868	1003	80	5	75	74	0	1	0	0
Pair P4-P6	20851	17191	1254	67	2	65	60	0	5	0	0
Pair P4-P7	20851	15770	4360	100	4	96	94	1	1	0	0
Pair P4-P8	20851	16485	1320	101	15	86	76	2	8	0	0
Pair P4-P9	20851	14802	913	56	7	49	48	0	1	0	0
Pair P4-P10	20851	13961	1531	83	8	75	74	0	1	0	0
Pair P5-P6	17868	17191	11479	1001	102	899	871	2	26	0	0
Pair P5-P7	17868	15770	11029	1214	152	1062	1017	9	36	0	0
Pair P5-P8	17868	16485	11657	1448	170	1278	1173	14	91	0	0
Pair P5-P9	17868	14802	10157	1083	99	984	948	9	27	0	0
Pair P5-P10	17868	13961	9347	1031	175	856	829	2	25	0	0
Pair P6-P7	17191	15770	10622	1262	188	1074	1008	31	35	0	0
Pair P6-P8	17191	16485	11406	1369	267	1102	985	29	88	0	0
Pair P6-P9	17191	14802	11689	2921	1954	967	919	13	35	0	0
Pair P6-P10	17191	13961	8882	1002	129	873	831	11	31	0	0
Pair P7-P8	15770	16485	9595	896	64	832	770	2	60	0	0
Pair P7-P9	15770	14802	9001	1002	132	870	839	9	22	0	0
Pair P7-P10	15770	13961	8098	781	64	717	694	2	21	0	0
Pair P8-P9	16485	14802	9488	970	82	888	803	13	72	0	0
Pair P8-P10	16485	13961	8647	763	56	707	647	6	54	0	0
Pair P9-P10	14802	13961	7837	840	65	775	743	5	27	0	0

## Sheet: sheet 2
Number of sequenciable products between 100-1000 bp						Cells in red: Short products are more than 10% of amplificable
		Primer_1	Primer_2	Primer_3	Primer_4	Primer_5	Primer_6	Primer_7	Primer_8	Primer_9	Primer_10			LEGEND
		GTACGGGA	CCCGTACT	CAGCAACA	GACCAGTA	AAGCCAAA	AATGGCAA	TTGGCATT	TTGCTGTT	ATTTGCCA	TTTCGCTT			Code	Description
Primer_1	GTACGGGA		1292386	98	128	46	51	69	43	52	84			P1_COUNT	Num Union sites os primer1
Primer_2	CCCGTACT			153	827591	80	71	57	106	40	62			P2_COUNT	Num Union sites os primer2
Primer_3	CAGCAACA				105	1245	1381	1564	6228	1091	1178			NP10K	Num of possible products(length < 10000
Primer_4	GACCAGTA					83	94	85	65	59	81			NP700	Num of possible products(length < 700
Primer_5	AAGCCAAA						899	1062	1278	984	856			NSP	Num of short products(length < 100
Primer_6	AATGGCAA							1074	1102	967	873			NSECP	Num of sequentiable products(100-700)
Primer_7	TTGGCATT								832	870	717			NUUP	Num of unique unique products (100-700)
Primer_8	TTGCTGTT									888	707			NRRP	Num of repetitive repetitive products (100-700)
Primer_9	ATTTGCCA										775			NURP	Num of unique repetitive products (100-700)
Primer_10	TTTCGCTT													PSN	Percentage of sequenciable nucleotides
														APSN	Adjusted Percentage of sequenciable nucleotides
	P1_COUNT	P2_COUNT	NP10K	NP700	NSP	NSECP	NUUP	NRRP	NURP	PSN	APSN
Pair P1-P2	31574	32063	8092781	1450496	158110	1292386	1292386	0	0	0	0
Pair P1-P3	31574	25631	955	112	14	98	72	16	10	0	0
Pair P1-P4	31574	21086	507	145	17	128	128	0	0	0	0
Pair P1-P5	31574	17868	831	62	16	46	45	0	1	0	0
Pair P1-P6	31574	17191	1705	58	7	51	50	0	1	0	0
Pair P1-P7	31574	15770	7354	72	3	69	69	0	0	0	0
Pair P1-P8	31574	16485	1486	43	0	43	40	0	3	0	0
Pair P1-P9	31574	14802	1101	57	5	52	49	3	0	0	0
Pair P1-P10	31574	13961	1941	90	6	84	82	1	1	0	0
Pair P2-P3	32063	25631	3406	164	11	153	131	13	9	0	0
Pair P2-P4	32063	21086	5081567	937654	110063	827591	827591	0	0	0	0
Pair P2-P5	32063	17868	2269	88	8	80	79	0	1	0	0
Pair P2-P6	32063	17191	2827	81	10	71	59	0	12	0	0
Pair P2-P7	32063	15770	2046	65	8	57	49	6	2	0	0
Pair P2-P8	32063	16485	1159	111	5	106	99	0	7	0	0
Pair P2-P9	32063	14802	575	47	7	40	40	0	0	0	0
Pair P2-P10	32063	13961	1587	66	4	62	59	0	3	0	0
Pair P3-P4	25631	21086	1180	112	7	105	93	2	10	0	0
Pair P3-P5	25631	17868	15910	1344	99	1245	1138	28	79	0	0
Pair P3-P6	25631	17191	16041	1486	105	1381	1205	26	150	0	0
Pair P3-P7	25631	15770	15545	1757	193	1564	1369	39	156	0	0
Pair P3-P8	25631	16485	31758	10910	4682	6228	4886	771	571	0	0
Pair P3-P9	25631	14802	13253	1194	103	1091	1000	9	82	0	0
Pair P3-P10	25631	13961	13535	1320	142	1178	1032	27	119	0	0
Pair P4-P5	21086	17868	991	89	6	83	82	0	1	0	0
Pair P4-P6	21086	17191	1270	100	6	94	87	4	3	0	0
Pair P4-P7	21086	15770	4494	92	7	85	83	0	2	0	0
Pair P4-P8	21086	16485	1333	67	2	65	57	0	8	0	0
Pair P4-P9	21086	14802	1006	65	6	59	57	1	1	0	0
Pair P4-P10	21086	13961	1513	88	7	81	78	0	3	0	0
Pair P5-P6	17868	17191	11479	1001	102	899	871	2	26	0	0
Pair P5-P7	17868	15770	11029	1214	152	1062	1017	9	36	0	0
Pair P5-P8	17868	16485	11657	1448	170	1278	1173	14	91	0	0
Pair P5-P9	17868	14802	10157	1083	99	984	948	9	27	0	0
Pair P5-P10	17868	13961	9347	1031	175	856	829	2	25	0	0
Pair P6-P7	17191	15770	10622	1262	188	1074	1008	31	35	0	0
Pair P6-P8	17191	16485	11406	1369	267	1102	985	29	88	0	0
Pair P6-P9	17191	14802	11689	2921	1954	967	919	13	35	0	0
Pair P6-P10	17191	13961	8882	1002	129	873	831	11	31	0	0
Pair P7-P8	15770	16485	9595	896	64	832	770	2	60	0	0
Pair P7-P9	15770	14802	9001	1002	132	870	839	9	22	0	0
Pair P7-P10	15770	13961	8098	781	64	717	694	2	21	0	0
Pair P8-P9	16485	14802	9488	970	82	888	803	13	72	0	0
Pair P8-P10	16485	13961	8647	763	56	707	647	6	54	0	0
Pair P9-P10	14802	13961	7837	840	65	775	743	5	27	0	0

## Sheet: sheet 3
Number of sequenciable products between 100-1000 bp						Cells in red: Short products are more than 10% of amplificable
		Primer_1	Primer_2	Primer_3	Primer_4	Primer_5	Primer_6	Primer_7	Primer_8	Primer_9	Primer_10			LEGEND
		GTCCCGTA	CAGCAACA	GGACCAGT	AAGCCAAA	AATGGCAA	TTGGCATT	TACTCGGT	TTGCTGTT	ATTTGCCA	TTTCGCTT			Code	Description
Primer_1	GTCCCGTA		84	791995	47	50	34	31	85	25	42			P1_COUNT	Num Union sites os primer1
Primer_2	CAGCAACA			125	1245	1381	1564	166	6228	1091	1178			P2_COUNT	Num Union sites os primer2
Primer_3	GGACCAGT				88	92	118	331215	94	71	99			NP10K	Num of possible products(length < 10000
Primer_4	AAGCCAAA					899	1062	100	1278	984	856			NP700	Num of possible products(length < 700
Primer_5	AATGGCAA						1074	87	1102	967	873			NSP	Num of short products(length < 100
Primer_6	TTGGCATT							61	832	870	717			NSECP	Num of sequentiable products(100-700)
Primer_7	TACTCGGT								100	67	69			NUUP	Num of unique unique products (100-700)
Primer_8	TTGCTGTT									888	707			NRRP	Num of repetitive repetitive products (100-700)
Primer_9	ATTTGCCA										775			NURP	Num of unique repetitive products (100-700)
Primer_10	TTTCGCTT													PSN	Percentage of sequenciable nucleotides
														APSN	Adjusted Percentage of sequenciable nucleotides
	P1_COUNT	P2_COUNT	NP10K	NP700	NSP	NSECP	NUUP	NRRP	NURP	PSN	APSN
Pair P1-P2	30922	25631	3015	90	6	84	82	0	2	0	0
Pair P1-P3	30922	20943	4842496	895841	103846	791995	791995	0	0	0	0
Pair P1-P4	30922	17868	2038	48	1	47	46	0	1	0	0
Pair P1-P5	30922	17191	2520	56	6	50	50	0	0	0	0
Pair P1-P6	30922	15770	1773	37	3	34	34	0	0	0	0
Pair P1-P7	30922	15337	4650	31	0	31	31	0	0	0	0
Pair P1-P8	30922	16485	869	88	3	85	83	0	2	0	0
Pair P1-P9	30922	14802	359	28	3	25	24	0	1	0	0
Pair P1-P10	30922	13961	1338	42	0	42	42	0	0	0	0
Pair P2-P3	25631	20943	1651	131	6	125	92	10	23	0	0
Pair P2-P4	25631	17868	15910	1344	99	1245	1138	28	79	0	0
Pair P2-P5	25631	17191	16041	1486	105	1381	1205	26	150	0	0
Pair P2-P6	25631	15770	15545	1757	193	1564	1369	39	156	0	0
Pair P2-P7	25631	15337	2553	183	17	166	147	0	19	0	0
Pair P2-P8	25631	16485	31758	10910	4682	6228	4886	771	571	0	0
Pair P2-P9	25631	14802	13253	1194	103	1091	1000	9	82	0	0
Pair P2-P10	25631	13961	13535	1320	142	1178	1032	27	119	0	0
Pair P3-P4	20943	17868	1252	98	10	88	84	2	2	0	0
Pair P3-P5	20943	17191	1441	103	11	92	82	5	5	0	0
Pair P3-P6	20943	15770	4697	127	9	118	112	0	6	0	0
Pair P3-P7	20943	15337	2084970	364189	32974	331215	331214	0	1	0	0
Pair P3-P8	20943	16485	1489	101	7	94	85	3	6	0	0
Pair P3-P9	20943	14802	1136	77	6	71	69	0	2	0	0
Pair P3-P10	20943	13961	1664	112	13	99	98	0	1	0	0
Pair P4-P5	17868	17191	11479	1001	102	899	871	2	26	0	0
Pair P4-P6	17868	15770	11029	1214	152	1062	1017	9	36	0	0
Pair P4-P7	17868	15337	1781	109	9	100	99	1	0	0	0
Pair P4-P8	17868	16485	11657	1448	170	1278	1173	14	91	0	0
Pair P4-P9	17868	14802	10157	1083	99	984	948	9	27	0	0
Pair P4-P10	17868	13961	9347	1031	175	856	829	2	25	0	0
Pair P5-P6	17191	15770	10622	1262	188	1074	1008	31	35	0	0
Pair P5-P7	17191	15337	1965	96	9	87	86	0	1	0	0
Pair P5-P8	17191	16485	11406	1369	267	1102	985	29	88	0	0
Pair P5-P9	17191	14802	11689	2921	1954	967	919	13	35	0	0
Pair P5-P10	17191	13961	8882	1002	129	873	831	11	31	0	0
Pair P6-P7	15770	15337	1441	69	8	61	60	0	1	0	0
Pair P6-P8	15770	16485	9595	896	64	832	770	2	60	0	0
Pair P6-P9	15770	14802	9001	1002	132	870	839	9	22	0	0
Pair P6-P10	15770	13961	8098	781	64	717	694	2	21	0	0
Pair P7-P8	15337	16485	1147	108	8	100	91	0	9	0	0
Pair P7-P9	15337	14802	820	70	3	67	64	1	2	0	0
Pair P7-P10	15337	13961	1436	73	4	69	64	0	5	0	0
Pair P8-P9	16485	14802	9488	970	82	888	803	13	72	0	0
Pair P8-P10	16485	13961	8647	763	56	707	647	6	54	0	0
Pair P9-P10	14802	13961	7837	840	65	775	743	5	27	0	0
