# Supplementary material for: K-seq, an affordable, reliable, and open Klenow NGS-based genotyping technology
Source: Plant Methods. 2021 Mar 25;17:30. doi: 10.1186/s13007-021-00733-6 (PMC7993484; doi:10.1186/s13007-021-00733-6)
Supplement: Supplementary file 2 — Additional file 2: Sdata2. Primer-explored2 k-mer results. [file 13007_2021_733_MOESM2_ESM.zip › horse_primerexp.xls]

## Sheet: Sheet
Number of sequenciable products between 100-1000 bp						Cells in red: Short products are more than 10% of amplificable
		Primer_1	Primer_2	Primer_3	Primer_4	Primer_5	Primer_6	Primer_7	Primer_8	Primer_9	Primer_10			LEGEND
		GGCAGGTG	TTCTTTCC	AGAGAAAG	TTTCTCCT	CTGCTCTG	CCAGCTCT	TTTGGGAA	TGGTTCTG	CAGTTTCT	CTGTGAAA			Code	Description
Primer_1	GGCAGGTG		7577	8921	9572	9530	71931	5843	7059	5712	5242			P1_COUNT	Num Union sites os primer1
Primer_2	TTCTTTCC			30691	18824	11994	12930	14871	8198	12358	11699			P2_COUNT	Num Union sites os primer2
Primer_3	AGAGAAAG				39545	18344	15448	18381	10303	21052	16825			NP10K	Num of possible products(length < 10000
Primer_4	TTTCTCCT					13818	11929	16233	8176	14186	13760			NP700	Num of possible products(length < 700
Primer_5	CTGCTCTG						12326	10755	6150	9008	8101			NSP	Num of short products(length < 100
Primer_6	CCAGCTCT							12548	52432	9265	8330			NSECP	Num of sequentiable products(100-700)
Primer_7	TTTGGGAA								5379	11103	10329			NUUP	Num of unique unique products (100-700)
Primer_8	TGGTTCTG									5333	5056			NRRP	Num of repetitive repetitive products (100-700)
Primer_9	CAGTTTCT										8620			NURP	Num of unique repetitive products (100-700)
Primer_10	CTGTGAAA													PSN	Percentage of sequenciable nucleotides
														APSN	Adjusted Percentage of sequenciable nucleotides
	P1_COUNT	P2_COUNT	NP10K	NP700	NSP	NSECP	NUUP	NRRP	NURP	PSN	APSN
Pair P1-P2	297468	368180	83687	8322	745	7577	3555	1648	2374	0	0
Pair P1-P3	297468	424204	105903	9668	747	8921	4037	1605	3279	0	0
Pair P1-P4	297468	380103	98561	10403	831	9572	4078	2649	2845	0	0
Pair P1-P5	297468	291822	90305	10906	1376	9530	5129	1815	2586	0	0
Pair P1-P6	297468	271554	318225	80913	8982	71931	64930	4676	2325	0	0
Pair P1-P7	297468	282272	59373	6258	415	5843	2630	1513	1700	0	0
Pair P1-P8	297468	247477	157367	7482	423	7059	4351	1442	1266	0	0
Pair P1-P9	297468	291422	60558	6253	541	5712	2325	1374	2013	0	0
Pair P1-P10	297468	258514	54817	5697	455	5242	2607	907	1728	0	0
Pair P2-P3	368180	424204	295645	37331	6640	30691	10359	11231	9101	0	0
Pair P2-P4	368180	380103	238667	20424	1600	18824	8457	3704	6663	0	0
Pair P2-P5	368180	291822	137233	12978	984	11994	5514	2307	4173	0	0
Pair P2-P6	368180	271554	128736	14587	1657	12930	7122	2177	3631	0	0
Pair P2-P7	368180	282272	152168	18709	3838	14871	7530	3098	4243	0	0
Pair P2-P8	368180	247477	86531	8881	683	8198	3921	1768	2509	0	0
Pair P2-P9	368180	291422	146288	13380	1022	12358	4804	3198	4356	0	0
Pair P2-P10	368180	258514	129097	12992	1293	11699	5138	2687	3874	0	0
Pair P3-P4	424204	380103	370896	46785	7240	39545	11990	17593	9962	0	0
Pair P3-P5	424204	291822	199111	21049	2705	18344	7220	5064	6060	0	0
Pair P3-P6	424204	271554	165635	17539	2091	15448	5875	4361	5212	0	0
Pair P3-P7	424204	282272	198194	20816	2435	18381	6571	5915	5895	0	0
Pair P3-P8	424204	247477	112363	11401	1098	10303	3844	2873	3586	0	0
Pair P3-P9	424204	291422	209864	23620	2568	21052	6170	8640	6242	0	0
Pair P3-P10	424204	258514	175208	18070	1245	16825	5599	6064	5162	0	0
Pair P4-P5	380103	291822	166365	15288	1470	13818	6519	2727	4572	0	0
Pair P4-P6	380103	271554	141333	12845	916	11929	5275	2297	4357	0	0
Pair P4-P7	380103	282272	171758	17953	1720	16233	6438	5016	4779	0	0
Pair P4-P8	380103	247477	95822	9014	838	8176	3336	2068	2772	0	0
Pair P4-P9	380103	291422	173965	15456	1270	14186	5403	3728	5055	0	0
Pair P4-P10	380103	258514	153165	15638	1878	13760	5651	3652	4457	0	0
Pair P5-P6	291822	271554	121956	13819	1493	12326	6770	1893	3663	0	0
Pair P5-P7	291822	282272	107036	11876	1121	10755	5999	1880	2876	0	0
Pair P5-P8	291822	247477	66781	6824	674	6150	2994	1152	2004	0	0
Pair P5-P9	291822	291422	104601	9773	765	9008	3564	2188	3256	0	0
Pair P5-P10	291822	258514	91104	8953	852	8101	3593	1745	2763	0	0
Pair P6-P7	271554	282272	105965	13553	1005	12548	7893	2030	2625	0	0
Pair P6-P8	271554	247477	238877	59363	6931	52432	46722	3825	1885	0	0
Pair P6-P9	271554	291422	95390	10280	1015	9265	4360	2058	2847	0	0
Pair P6-P10	271554	258514	84301	9449	1119	8330	4233	1649	2448	0	0
Pair P7-P8	282272	247477	60647	5855	476	5379	2344	1284	1751	0	0
Pair P7-P9	282272	291422	112109	12311	1208	11103	5310	2596	3197	0	0
Pair P7-P10	282272	258514	98099	11138	809	10329	5641	2053	2635	0	0
Pair P8-P9	247477	291422	59762	5847	514	5333	1943	1536	1854	0	0
Pair P8-P10	247477	258514	53739	5547	491	5056	2276	1129	1651	0	0
Pair P9-P10	291422	258514	94874	9578	958	8620	3127	2625	2868	0	0

## Sheet: sheet 2
Number of sequenciable products between 100-1000 bp						Cells in red: Short products are more than 10% of amplificable
		Primer_1	Primer_2	Primer_3	Primer_4	Primer_5	Primer_6	Primer_7	Primer_8	Primer_9	Primer_10			LEGEND
		TTCCAAAG	GGCAGGTG	TTCTTTCC	AGAGAAAG	TTTCTCCT	CTGCTCTG	CCAGCTCT	TTTGGGAA	TGGTTCTG	CAGTTTCT			Code	Description
Primer_1	TTCCAAAG		4750	14302	14838	14153	11563	11631	14992	5163	12945			P1_COUNT	Num Union sites os primer1
Primer_2	GGCAGGTG			7577	8921	9572	9530	71931	5843	7059	5712			P2_COUNT	Num Union sites os primer2
Primer_3	TTCTTTCC				30691	18824	11994	12930	14871	8198	12358			NP10K	Num of possible products(length < 10000
Primer_4	AGAGAAAG					39545	18344	15448	18381	10303	21052			NP700	Num of possible products(length < 700
Primer_5	TTTCTCCT						13818	11929	16233	8176	14186			NSP	Num of short products(length < 100
Primer_6	CTGCTCTG							12326	10755	6150	9008			NSECP	Num of sequentiable products(100-700)
Primer_7	CCAGCTCT								12548	52432	9265			NUUP	Num of unique unique products (100-700)
Primer_8	TTTGGGAA									5379	11103			NRRP	Num of repetitive repetitive products (100-700)
Primer_9	TGGTTCTG										5333			NURP	Num of unique repetitive products (100-700)
Primer_10	CAGTTTCT													PSN	Percentage of sequenciable nucleotides
														APSN	Adjusted Percentage of sequenciable nucleotides
	P1_COUNT	P2_COUNT	NP10K	NP700	NSP	NSECP	NUUP	NRRP	NURP	PSN	APSN
Pair P1-P2	307041	297468	55073	5105	355	4750	2474	878	1398	0	0
Pair P1-P3	307041	368180	145423	16188	1886	14302	7483	3095	3724	0	0
Pair P1-P4	307041	424204	176883	16208	1370	14838	5987	3976	4875	0	0
Pair P1-P5	307041	380103	166136	15735	1582	14153	5974	4002	4177	0	0
Pair P1-P6	307041	291822	103532	12934	1371	11563	6470	2577	2516	0	0
Pair P1-P7	307041	271554	98174	13308	1677	11631	7767	1643	2221	0	0
Pair P1-P8	307041	282272	117254	15922	930	14992	9810	2582	2600	0	0
Pair P1-P9	307041	247477	59730	5715	552	5163	2346	1267	1550	0	0
Pair P1-P10	307041	291422	111142	13840	895	12945	6056	4108	2781	0	0
Pair P2-P3	297468	368180	83687	8322	745	7577	3555	1648	2374	0	0
Pair P2-P4	297468	424204	105903	9668	747	8921	4037	1605	3279	0	0
Pair P2-P5	297468	380103	98561	10403	831	9572	4078	2649	2845	0	0
Pair P2-P6	297468	291822	90305	10906	1376	9530	5129	1815	2586	0	0
Pair P2-P7	297468	271554	318225	80913	8982	71931	64930	4676	2325	0	0
Pair P2-P8	297468	282272	59373	6258	415	5843	2630	1513	1700	0	0
Pair P2-P9	297468	247477	157367	7482	423	7059	4351	1442	1266	0	0
Pair P2-P10	297468	291422	60558	6253	541	5712	2325	1374	2013	0	0
Pair P3-P4	368180	424204	295645	37331	6640	30691	10359	11231	9101	0	0
Pair P3-P5	368180	380103	238667	20424	1600	18824	8457	3704	6663	0	0
Pair P3-P6	368180	291822	137233	12978	984	11994	5514	2307	4173	0	0
Pair P3-P7	368180	271554	128736	14587	1657	12930	7122	2177	3631	0	0
Pair P3-P8	368180	282272	152168	18709	3838	14871	7530	3098	4243	0	0
Pair P3-P9	368180	247477	86531	8881	683	8198	3921	1768	2509	0	0
Pair P3-P10	368180	291422	146288	13380	1022	12358	4804	3198	4356	0	0
Pair P4-P5	424204	380103	370896	46785	7240	39545	11990	17593	9962	0	0
Pair P4-P6	424204	291822	199111	21049	2705	18344	7220	5064	6060	0	0
Pair P4-P7	424204	271554	165635	17539	2091	15448	5875	4361	5212	0	0
Pair P4-P8	424204	282272	198194	20816	2435	18381	6571	5915	5895	0	0
Pair P4-P9	424204	247477	112363	11401	1098	10303	3844	2873	3586	0	0
Pair P4-P10	424204	291422	209864	23620	2568	21052	6170	8640	6242	0	0
Pair P5-P6	380103	291822	166365	15288	1470	13818	6519	2727	4572	0	0
Pair P5-P7	380103	271554	141333	12845	916	11929	5275	2297	4357	0	0
Pair P5-P8	380103	282272	171758	17953	1720	16233	6438	5016	4779	0	0
Pair P5-P9	380103	247477	95822	9014	838	8176	3336	2068	2772	0	0
Pair P5-P10	380103	291422	173965	15456	1270	14186	5403	3728	5055	0	0
Pair P6-P7	291822	271554	121956	13819	1493	12326	6770	1893	3663	0	0
Pair P6-P8	291822	282272	107036	11876	1121	10755	5999	1880	2876	0	0
Pair P6-P9	291822	247477	66781	6824	674	6150	2994	1152	2004	0	0
Pair P6-P10	291822	291422	104601	9773	765	9008	3564	2188	3256	0	0
Pair P7-P8	271554	282272	105965	13553	1005	12548	7893	2030	2625	0	0
Pair P7-P9	271554	247477	238877	59363	6931	52432	46722	3825	1885	0	0
Pair P7-P10	271554	291422	95390	10280	1015	9265	4360	2058	2847	0	0
Pair P8-P9	282272	247477	60647	5855	476	5379	2344	1284	1751	0	0
Pair P8-P10	282272	291422	112109	12311	1208	11103	5310	2596	3197	0	0
Pair P9-P10	247477	291422	59762	5847	514	5333	1943	1536	1854	0	0

## Sheet: sheet 3
Number of sequenciable products between 100-1000 bp						Cells in red: Short products are more than 10% of amplificable
		Primer_1	Primer_2	Primer_3	Primer_4	Primer_5	Primer_6	Primer_7	Primer_8	Primer_9	Primer_10			LEGEND
		AGAGGAAA	GGCAGGTG	TTCTTTCC	TTTCTCCT	CTGCTCTG	CCAGCTCT	TTTGGGAA	AGAAAGAG	TGGTTCTG	CAGTTTCT			Code	Description
Primer_1	AGAGGAAA		8201	26045	34087	17647	14433	15516	21007	9621	16854			P1_COUNT	Num Union sites os primer1
Primer_2	GGCAGGTG			7577	9572	9530	71931	5843	7631	7059	5712			P2_COUNT	Num Union sites os primer2
Primer_3	TTCTTTCC				18824	11994	12930	14871	25236	8198	12358			NP10K	Num of possible products(length < 10000
Primer_4	TTTCTCCT					13818	11929	16233	31097	8176	14186			NP700	Num of possible products(length < 700
Primer_5	CTGCTCTG						12326	10755	15031	6150	9008			NSP	Num of short products(length < 100
Primer_6	CCAGCTCT							12548	15056	52432	9265			NSECP	Num of sequentiable products(100-700)
Primer_7	TTTGGGAA								15959	5379	11103			NUUP	Num of unique unique products (100-700)
Primer_8	AGAAAGAG									8775	16709			NRRP	Num of repetitive repetitive products (100-700)
Primer_9	TGGTTCTG										5333			NURP	Num of unique repetitive products (100-700)
Primer_10	CAGTTTCT													PSN	Percentage of sequenciable nucleotides
														APSN	Adjusted Percentage of sequenciable nucleotides
	P1_COUNT	P2_COUNT	NP10K	NP700	NSP	NSECP	NUUP	NRRP	NURP	PSN	APSN
Pair P1-P2	374203	297468	95557	8868	667	8201	3965	1416	2820	0	0
Pair P1-P3	374203	368180	271220	43566	17521	26045	9747	8608	7690	0	0
Pair P1-P4	374203	380103	323381	39205	5118	34087	11362	14183	8542	0	0
Pair P1-P5	374203	291822	175966	19513	1866	17647	6746	5823	5078	0	0
Pair P1-P6	374203	271554	145543	16103	1670	14433	5564	4262	4607	0	0
Pair P1-P7	374203	282272	174010	17227	1711	15516	6144	4498	4874	0	0
Pair P1-P8	374203	345482	255649	22711	1704	21007	8587	4637	7783	0	0
Pair P1-P9	374203	247477	101774	10636	1015	9621	3948	2654	3019	0	0
Pair P1-P10	374203	291422	180871	18862	2008	16854	5813	5582	5459	0	0
Pair P2-P3	297468	368180	83687	8322	745	7577	3555	1648	2374	0	0
Pair P2-P4	297468	380103	98561	10403	831	9572	4078	2649	2845	0	0
Pair P2-P5	297468	291822	90305	10906	1376	9530	5129	1815	2586	0	0
Pair P2-P6	297468	271554	318225	80913	8982	71931	64930	4676	2325	0	0
Pair P2-P7	297468	282272	59373	6258	415	5843	2630	1513	1700	0	0
Pair P2-P8	297468	345482	89805	8252	621	7631	3419	1482	2730	0	0
Pair P2-P9	297468	247477	157367	7482	423	7059	4351	1442	1266	0	0
Pair P2-P10	297468	291422	60558	6253	541	5712	2325	1374	2013	0	0
Pair P3-P4	368180	380103	238667	20424	1600	18824	8457	3704	6663	0	0
Pair P3-P5	368180	291822	137233	12978	984	11994	5514	2307	4173	0	0
Pair P3-P6	368180	271554	128736	14587	1657	12930	7122	2177	3631	0	0
Pair P3-P7	368180	282272	152168	18709	3838	14871	7530	3098	4243	0	0
Pair P3-P8	368180	345482	241797	30931	5695	25236	8825	8877	7534	0	0
Pair P3-P9	368180	247477	86531	8881	683	8198	3921	1768	2509	0	0
Pair P3-P10	368180	291422	146288	13380	1022	12358	4804	3198	4356	0	0
Pair P4-P5	380103	291822	166365	15288	1470	13818	6519	2727	4572	0	0
Pair P4-P6	380103	271554	141333	12845	916	11929	5275	2297	4357	0	0
Pair P4-P7	380103	282272	171758	17953	1720	16233	6438	5016	4779	0	0
Pair P4-P8	380103	345482	296717	37022	5925	31097	9970	12702	8425	0	0
Pair P4-P9	380103	247477	95822	9014	838	8176	3336	2068	2772	0	0
Pair P4-P10	380103	291422	173965	15456	1270	14186	5403	3728	5055	0	0
Pair P5-P6	291822	271554	121956	13819	1493	12326	6770	1893	3663	0	0
Pair P5-P7	291822	282272	107036	11876	1121	10755	5999	1880	2876	0	0
Pair P5-P8	291822	345482	163057	17000	1969	15031	6301	3671	5059	0	0
Pair P5-P9	291822	247477	66781	6824	674	6150	2994	1152	2004	0	0
Pair P5-P10	291822	291422	104601	9773	765	9008	3564	2188	3256	0	0
Pair P6-P7	271554	282272	105965	13553	1005	12548	7893	2030	2625	0	0
Pair P6-P8	271554	345482	146690	18436	3380	15056	7132	3462	4462	0	0
Pair P6-P9	271554	247477	238877	59363	6931	52432	46722	3825	1885	0	0
Pair P6-P10	271554	291422	95390	10280	1015	9265	4360	2058	2847	0	0
Pair P7-P8	282272	345482	162284	17995	2036	15959	5891	5190	4878	0	0
Pair P7-P9	282272	247477	60647	5855	476	5379	2344	1284	1751	0	0
Pair P7-P10	282272	291422	112109	12311	1208	11103	5310	2596	3197	0	0
Pair P8-P9	345482	247477	96675	9736	961	8775	3309	2484	2982	0	0
Pair P8-P10	345482	291422	170232	18952	2243	16709	5430	6058	5221	0	0
Pair P9-P10	247477	291422	59762	5847	514	5333	1943	1536	1854	0	0
