# Supplementary material for: K-seq, an affordable, reliable, and open Klenow NGS-based genotyping technology
Source: Plant Methods. 2021 Mar 25;17:30. doi: 10.1186/s13007-021-00733-6 (PMC7993484; doi:10.1186/s13007-021-00733-6)
Supplement: Supplementary file 2 — Additional file 2: Sdata2. Primer-explored2 k-mer results. [file 13007_2021_733_MOESM2_ESM.zip › melon_primerexp.xls]

## Sheet: Sheet
Number of sequenciable products between 100-1000 bp						Cells in red: Short products are more than 10% of amplificable
		Primer_1	Primer_2	Primer_3	Primer_4	Primer_5	Primer_6	Primer_7	Primer_8	Primer_9	Primer_10			LEGEND
		TTTCTTCC	GAAGGAAA	TCATCTTC	CCAAATCT	CTTTCTCT	TTTGTTGG	TTTCCATC	GATGAAGA	TTTGGGTT	CTAAACGA			Code	Description
Primer_1	TTTCTTCC		3673	2586	3945	2751	2410	2211	3055	2213	4648			P1_COUNT	Num Union sites os primer1
Primer_2	GAAGGAAA			3022	2246	3332	2488	2379	2137	2319	2506			P2_COUNT	Num Union sites os primer2
Primer_3	TCATCTTC				2386	2145	2233	1953	13879	1882	4949			NP10K	Num of possible products(length < 10000
Primer_4	CCAAATCT					2400	2043	4987	1886	2317	12977			NP700	Num of possible products(length < 700
Primer_5	CTTTCTCT						2206	1808	2732	2026	2677			NSP	Num of short products(length < 100
Primer_6	TTTGTTGG							1588	1917	1584	2467			NSECP	Num of sequentiable products(100-700)
Primer_7	TTTCCATC								1875	1654	5182			NUUP	Num of unique unique products (100-700)
Primer_8	GATGAAGA									1724	2174			NRRP	Num of repetitive repetitive products (100-700)
Primer_9	TTTGGGTT										1868			NURP	Num of unique repetitive products (100-700)
Primer_10	CTAAACGA													PSN	Percentage of sequenciable nucleotides
														APSN	Adjusted Percentage of sequenciable nucleotides
	P1_COUNT	P2_COUNT	NP10K	NP700	NSP	NSECP	NUUP	NRRP	NURP	PSN	APSN
Pair P1-P2	50728	47758	32738	4548	875	3673	3177	44	452	0	0
Pair P1-P3	50728	44504	28639	2753	167	2586	2142	20	424	0	0
Pair P1-P4	50728	45338	30794	4399	454	3945	2583	195	1167	0	0
Pair P1-P5	50728	44248	30194	2963	212	2751	2218	58	475	0	0
Pair P1-P6	50728	38724	25163	2733	323	2410	2153	36	221	0	0
Pair P1-P7	50728	38096	24681	2344	133	2211	1945	32	234	0	0
Pair P1-P8	50728	40195	27051	3728	673	3055	2371	107	577	0	0
Pair P1-P9	50728	36739	24138	2443	230	2213	1954	25	234	0	0
Pair P1-P10	50728	52248	32368	4924	276	4648	2415	412	1821	0	0
Pair P2-P3	47758	44504	28035	3622	600	3022	2379	89	554	0	0
Pair P2-P4	47758	45338	27295	2518	272	2246	1729	68	449	0	0
Pair P2-P5	47758	44248	29434	4132	800	3332	2668	81	583	0	0
Pair P2-P6	47758	38724	24105	2698	210	2488	2201	39	248	0	0
Pair P2-P7	47758	38096	24290	3059	680	2379	2066	35	278	0	0
Pair P2-P8	47758	40195	23926	2313	176	2137	1714	33	390	0	0
Pair P2-P9	47758	36739	23386	2556	237	2319	1937	111	271	0	0
Pair P2-P10	47758	52248	30303	2638	132	2506	1443	395	668	0	0
Pair P3-P4	44504	45338	27856	2556	170	2386	1673	72	641	0	0
Pair P3-P5	44504	44248	25941	2331	186	2145	1651	73	421	0	0
Pair P3-P6	44504	38724	22176	2454	221	2233	1665	336	232	0	0
Pair P3-P7	44504	38096	22085	2060	107	1953	1587	140	226	0	0
Pair P3-P8	44504	40195	46008	22467	8588	13879	9447	932	3500	0	0
Pair P3-P9	44504	36739	21023	2110	228	1882	1406	189	287	0	0
Pair P3-P10	44504	52248	33915	5209	260	4949	2342	455	2152	0	0
Pair P4-P5	45338	44248	25775	2555	155	2400	1726	55	619	0	0
Pair P4-P6	45338	38724	23042	2198	155	2043	1695	18	330	0	0
Pair P4-P7	45338	38096	27623	5309	322	4987	3297	143	1547	0	0
Pair P4-P8	45338	40195	22504	2108	222	1886	1387	97	402	0	0
Pair P4-P9	45338	36739	22370	2577	260	2317	1862	99	356	0	0
Pair P4-P10	45338	52248	54204	18508	5531	12977	6198	2753	4026	0	0
Pair P5-P6	44248	38724	21998	2426	220	2206	1852	59	295	0	0
Pair P5-P7	44248	38096	21919	1984	176	1808	1496	32	280	0	0
Pair P5-P8	44248	40195	25420	3419	687	2732	1944	255	533	0	0
Pair P5-P9	44248	36739	20890	2247	221	2026	1710	44	272	0	0
Pair P5-P10	44248	52248	28051	2810	133	2677	1549	161	967	0	0
Pair P6-P7	38724	38096	18690	1696	108	1588	1465	16	107	0	0
Pair P6-P8	38724	40195	20305	2092	175	1917	1570	57	290	0	0
Pair P6-P9	38724	36739	17833	1766	182	1584	1407	37	140	0	0
Pair P6-P10	38724	52248	24738	2536	69	2467	1260	632	575	0	0
Pair P7-P8	38096	40195	19850	2246	371	1875	1607	15	253	0	0
Pair P7-P9	38096	36739	18422	1805	151	1654	1463	28	163	0	0
Pair P7-P10	38096	52248	31455	5895	713	5182	2529	386	2267	0	0
Pair P8-P9	40195	36739	18350	1971	247	1724	1402	33	289	0	0
Pair P8-P10	40195	52248	26228	2233	59	2174	1119	365	690	0	0
Pair P9-P10	36739	52248	22285	2035	167	1868	1193	141	534	0	0

## Sheet: sheet 2
Number of sequenciable products between 100-1000 bp						Cells in red: Short products are more than 10% of amplificable
		Primer_1	Primer_2	Primer_3	Primer_4	Primer_5	Primer_6	Primer_7	Primer_8	Primer_9	Primer_10			LEGEND
		TTCTTCCT	GAAGGAAA	TCTCTTTC	TCATCTTC	CCAAATCT	TTTGTTGG	TTCCCTTT	GATGAAGA	TTTGGGTT	CTAAACGA			Code	Description
Primer_1	TTCTTCCT		4184	3101	2915	3622	2269	2353	3510	2035	4342			P1_COUNT	Num Union sites os primer1
Primer_2	GAAGGAAA			3530	3022	2246	2488	2711	2137	2319	2506			P2_COUNT	Num Union sites os primer2
Primer_3	TCTCTTTC				2499	2451	2192	2283	3043	2069	3616			NP10K	Num of possible products(length < 10000
Primer_4	TCATCTTC					2386	2233	1896	13879	1882	4949			NP700	Num of possible products(length < 700
Primer_5	CCAAATCT						2043	2143	1886	2317	12977			NSP	Num of short products(length < 100
Primer_6	TTTGTTGG							1781	1917	1584	2467			NSECP	Num of sequentiable products(100-700)
Primer_7	TTCCCTTT								2479	1709	1970			NUUP	Num of unique unique products (100-700)
Primer_8	GATGAAGA									1724	2174			NRRP	Num of repetitive repetitive products (100-700)
Primer_9	TTTGGGTT										1868			NURP	Num of unique repetitive products (100-700)
Primer_10	CTAAACGA													PSN	Percentage of sequenciable nucleotides
														APSN	Adjusted Percentage of sequenciable nucleotides
	P1_COUNT	P2_COUNT	NP10K	NP700	NSP	NSECP	NUUP	NRRP	NURP	PSN	APSN
Pair P1-P2	50548	47758	34105	5204	1020	4184	3379	124	681	0	0
Pair P1-P3	50548	47615	33598	3349	248	3101	2416	59	626	0	0
Pair P1-P4	50548	44504	29829	3118	203	2915	2304	71	540	0	0
Pair P1-P5	50548	45338	29487	3933	311	3622	2303	206	1113	0	0
Pair P1-P6	50548	38724	25044	2497	228	2269	1974	35	260	0	0
Pair P1-P7	50548	38216	25610	2497	144	2353	1997	21	335	0	0
Pair P1-P8	50548	40195	28181	4430	920	3510	2605	160	745	0	0
Pair P1-P9	50548	36739	23675	2257	222	2035	1654	58	323	0	0
Pair P1-P10	50548	52248	31647	4563	221	4342	2095	525	1722	0	0
Pair P2-P3	47758	47615	32262	4766	1236	3530	2820	74	636	0	0
Pair P2-P4	47758	44504	28035	3622	600	3022	2379	89	554	0	0
Pair P2-P5	47758	45338	27295	2518	272	2246	1729	68	449	0	0
Pair P2-P6	47758	38724	24105	2698	210	2488	2201	39	248	0	0
Pair P2-P7	47758	38216	24992	3621	910	2711	2315	52	344	0	0
Pair P2-P8	47758	40195	23926	2313	176	2137	1714	33	390	0	0
Pair P2-P9	47758	36739	23386	2556	237	2319	1937	111	271	0	0
Pair P2-P10	47758	52248	30303	2638	132	2506	1443	395	668	0	0
Pair P3-P4	47615	44504	27632	2717	218	2499	1880	135	484	0	0
Pair P3-P5	47615	45338	26717	2641	190	2451	1817	63	571	0	0
Pair P3-P6	47615	38724	23650	2457	265	2192	1803	53	336	0	0
Pair P3-P7	47615	38216	25016	2496	213	2283	1842	20	421	0	0
Pair P3-P8	47615	40195	26860	3790	747	3043	2278	166	599	0	0
Pair P3-P9	47615	36739	22717	2322	253	2069	1710	59	300	0	0
Pair P3-P10	47615	52248	30050	3808	192	3616	1708	333	1575	0	0
Pair P4-P5	44504	45338	27856	2556	170	2386	1673	72	641	0	0
Pair P4-P6	44504	38724	22176	2454	221	2233	1665	336	232	0	0
Pair P4-P7	44504	38216	21748	2129	233	1896	1563	31	302	0	0
Pair P4-P8	44504	40195	46008	22467	8588	13879	9447	932	3500	0	0
Pair P4-P9	44504	36739	21023	2110	228	1882	1406	189	287	0	0
Pair P4-P10	44504	52248	33915	5209	260	4949	2342	455	2152	0	0
Pair P5-P6	45338	38724	23042	2198	155	2043	1695	18	330	0	0
Pair P5-P7	45338	38216	21666	2260	117	2143	1785	25	333	0	0
Pair P5-P8	45338	40195	22504	2108	222	1886	1387	97	402	0	0
Pair P5-P9	45338	36739	22370	2577	260	2317	1862	99	356	0	0
Pair P5-P10	45338	52248	54204	18508	5531	12977	6198	2753	4026	0	0
Pair P6-P7	38724	38216	18923	2013	232	1781	1589	18	174	0	0
Pair P6-P8	38724	40195	20305	2092	175	1917	1570	57	290	0	0
Pair P6-P9	38724	36739	17833	1766	182	1584	1407	37	140	0	0
Pair P6-P10	38724	52248	24738	2536	69	2467	1260	632	575	0	0
Pair P7-P8	38216	40195	20640	2935	456	2479	1854	81	544	0	0
Pair P7-P9	38216	36739	18548	1948	239	1709	1451	38	220	0	0
Pair P7-P10	38216	52248	21973	2032	62	1970	1333	69	568	0	0
Pair P8-P9	40195	36739	18350	1971	247	1724	1402	33	289	0	0
Pair P8-P10	40195	52248	26228	2233	59	2174	1119	365	690	0	0
Pair P9-P10	36739	52248	22285	2035	167	1868	1193	141	534	0	0

## Sheet: sheet 3
Number of sequenciable products between 100-1000 bp						Cells in red: Short products are more than 10% of amplificable
		Primer_1	Primer_2	Primer_3	Primer_4	Primer_5	Primer_6	Primer_7	Primer_8	Primer_9	Primer_10			LEGEND
		TCTTTCTC	TTCTTCCT	GAAGGAAA	TCATCTTC	CCAAATCT	TTTGTTGG	TTTCCATC	TTCCCTTT	GATGAAGA	TTTGGGTT			Code	Description
Primer_1	TCTTTCTC		3092	3678	2471	2923	3659	1920	2282	2689	2087			P1_COUNT	Num Union sites os primer1
Primer_2	TTCTTCCT			4184	2915	3622	2269	1980	2353	3510	2035			P2_COUNT	Num Union sites os primer2
Primer_3	GAAGGAAA				3022	2246	2488	2379	2711	2137	2319			NP10K	Num of possible products(length < 10000
Primer_4	TCATCTTC					2386	2233	1953	1896	13879	1882			NP700	Num of possible products(length < 700
Primer_5	CCAAATCT						2043	4987	2143	1886	2317			NSP	Num of short products(length < 100
Primer_6	TTTGTTGG							1588	1781	1917	1584			NSECP	Num of sequentiable products(100-700)
Primer_7	TTTCCATC								1363	1875	1654			NUUP	Num of unique unique products (100-700)
Primer_8	TTCCCTTT									2479	1709			NRRP	Num of repetitive repetitive products (100-700)
Primer_9	GATGAAGA										1724			NURP	Num of unique repetitive products (100-700)
Primer_10	TTTGGGTT													PSN	Percentage of sequenciable nucleotides
														APSN	Adjusted Percentage of sequenciable nucleotides
	P1_COUNT	P2_COUNT	NP10K	NP700	NSP	NSECP	NUUP	NRRP	NURP	PSN	APSN
Pair P1-P2	48472	50548	33166	3361	269	3092	2451	62	579	0	0
Pair P1-P3	48472	47758	31801	4491	813	3678	2982	85	611	0	0
Pair P1-P4	48472	44504	28412	2686	215	2471	1916	57	498	0	0
Pair P1-P5	48472	45338	28053	3121	198	2923	2152	62	709	0	0
Pair P1-P6	48472	38724	25325	3908	249	3659	3164	43	452	0	0
Pair P1-P7	48472	38096	24034	2048	128	1920	1584	39	297	0	0
Pair P1-P8	48472	38216	24785	2486	204	2282	1869	19	394	0	0
Pair P1-P9	48472	40195	27061	3493	804	2689	2050	106	533	0	0
Pair P1-P10	48472	36739	22767	2299	212	2087	1750	43	294	0	0
Pair P2-P3	50548	47758	34105	5204	1020	4184	3379	124	681	0	0
Pair P2-P4	50548	44504	29829	3118	203	2915	2304	71	540	0	0
Pair P2-P5	50548	45338	29487	3933	311	3622	2303	206	1113	0	0
Pair P2-P6	50548	38724	25044	2497	228	2269	1974	35	260	0	0
Pair P2-P7	50548	38096	24719	2173	193	1980	1646	37	297	0	0
Pair P2-P8	50548	38216	25610	2497	144	2353	1997	21	335	0	0
Pair P2-P9	50548	40195	28181	4430	920	3510	2605	160	745	0	0
Pair P2-P10	50548	36739	23675	2257	222	2035	1654	58	323	0	0
Pair P3-P4	47758	44504	28035	3622	600	3022	2379	89	554	0	0
Pair P3-P5	47758	45338	27295	2518	272	2246	1729	68	449	0	0
Pair P3-P6	47758	38724	24105	2698	210	2488	2201	39	248	0	0
Pair P3-P7	47758	38096	24290	3059	680	2379	2066	35	278	0	0
Pair P3-P8	47758	38216	24992	3621	910	2711	2315	52	344	0	0
Pair P3-P9	47758	40195	23926	2313	176	2137	1714	33	390	0	0
Pair P3-P10	47758	36739	23386	2556	237	2319	1937	111	271	0	0
Pair P4-P5	44504	45338	27856	2556	170	2386	1673	72	641	0	0
Pair P4-P6	44504	38724	22176	2454	221	2233	1665	336	232	0	0
Pair P4-P7	44504	38096	22085	2060	107	1953	1587	140	226	0	0
Pair P4-P8	44504	38216	21748	2129	233	1896	1563	31	302	0	0
Pair P4-P9	44504	40195	46008	22467	8588	13879	9447	932	3500	0	0
Pair P4-P10	44504	36739	21023	2110	228	1882	1406	189	287	0	0
Pair P5-P6	45338	38724	23042	2198	155	2043	1695	18	330	0	0
Pair P5-P7	45338	38096	27623	5309	322	4987	3297	143	1547	0	0
Pair P5-P8	45338	38216	21666	2260	117	2143	1785	25	333	0	0
Pair P5-P9	45338	40195	22504	2108	222	1886	1387	97	402	0	0
Pair P5-P10	45338	36739	22370	2577	260	2317	1862	99	356	0	0
Pair P6-P7	38724	38096	18690	1696	108	1588	1465	16	107	0	0
Pair P6-P8	38724	38216	18923	2013	232	1781	1589	18	174	0	0
Pair P6-P9	38724	40195	20305	2092	175	1917	1570	57	290	0	0
Pair P6-P10	38724	36739	17833	1766	182	1584	1407	37	140	0	0
Pair P7-P8	38096	38216	17989	1468	105	1363	1200	13	150	0	0
Pair P7-P9	38096	40195	19850	2246	371	1875	1607	15	253	0	0
Pair P7-P10	38096	36739	18422	1805	151	1654	1463	28	163	0	0
Pair P8-P9	38216	40195	20640	2935	456	2479	1854	81	544	0	0
Pair P8-P10	38216	36739	18548	1948	239	1709	1451	38	220	0	0
Pair P9-P10	40195	36739	18350	1971	247	1724	1402	33	289	0	0
