# Supplementary material for: K-seq, an affordable, reliable, and open Klenow NGS-based genotyping technology
Source: Plant Methods. 2021 Mar 25;17:30. doi: 10.1186/s13007-021-00733-6 (PMC7993484; doi:10.1186/s13007-021-00733-6)
Supplement: Supplementary file 2 — Additional file 2: Sdata2. Primer-explored2 k-mer results. [file 13007_2021_733_MOESM2_ESM.zip › mouse_primerexp.xls]

## Sheet: Sheet
Number of sequenciable products between 100-1000 bp						Cells in red: Short products are more than 10% of amplificable
		Primer_1	Primer_2	Primer_3	Primer_4	Primer_5	Primer_6	Primer_7	Primer_8	Primer_9	Primer_10			LEGEND
		CTTTCTCT	AGAGACAG	TGTGTATG	TTCTTCCT	TCCCAGCA	CAGAGGCA	CCTGCCTC	TTTCTGAG	TCTTTCCA	GAACTCAG			Code	Description
Primer_1	CTTTCTCT		72791	43579	38884	54092	52573	38098	47069	50619	33778			P1_COUNT	Num Union sites os primer1
Primer_2	AGAGACAG			55448	46065	41768	37432	44771	53012	43652	33962			P2_COUNT	Num Union sites os primer2
Primer_3	TGTGTATG				34401	58988	46322	40540	34194	23176	31882			NP10K	Num of possible products(length < 10000
Primer_4	TTCTTCCT					46880	46089	31492	35953	24216	26988			NP700	Num of possible products(length < 700
Primer_5	TCCCAGCA						50245	63835	42285	22577	57432			NSP	Num of short products(length < 100
Primer_6	CAGAGGCA							72310	35547	21413	47585			NSECP	Num of sequentiable products(100-700)
Primer_7	CCTGCCTC								43162	19801	41321			NUUP	Num of unique unique products (100-700)
Primer_8	TTTCTGAG									23243	33286			NRRP	Num of repetitive repetitive products (100-700)
Primer_9	TCTTTCCA										17446			NURP	Num of unique repetitive products (100-700)
Primer_10	GAACTCAG													PSN	Percentage of sequenciable nucleotides
														APSN	Adjusted Percentage of sequenciable nucleotides
	P1_COUNT	P2_COUNT	NP10K	NP700	NSP	NSECP	NUUP	NRRP	NURP	PSN	APSN
Pair P1-P2	624870	567948	731310	120873	48082	72791	67999	3220	1572	0	0
Pair P1-P3	624870	507585	547737	48725	5146	43579	40511	1423	1645	0	0
Pair P1-P4	624870	476463	516245	41678	2794	38884	36618	1108	1158	0	0
Pair P1-P5	624870	473818	512176	57081	2989	54092	50963	1911	1218	0	0
Pair P1-P6	624870	447700	494019	59389	6816	52573	49583	1846	1144	0	0
Pair P1-P7	624870	443660	458182	39951	1853	38098	35890	1110	1098	0	0
Pair P1-P8	624870	438554	493229	50870	3801	47069	43950	2085	1034	0	0
Pair P1-P9	624870	434475	509918	52295	1676	50619	47127	2709	783	0	0
Pair P1-P10	624870	370159	387584	35571	1793	33778	31668	1154	956	0	0
Pair P2-P3	567948	507585	554279	62115	6667	55448	51644	2363	1441	0	0
Pair P2-P4	567948	476463	503013	53107	7042	46065	43273	1494	1298	0	0
Pair P2-P5	567948	473818	476535	45139	3371	41768	39342	1494	932	0	0
Pair P2-P6	567948	447700	454840	40685	3253	37432	35264	1197	971	0	0
Pair P2-P7	567948	443660	463948	50112	5341	44771	41926	1465	1380	0	0
Pair P2-P8	567948	438554	451273	57209	4197	53012	49532	2457	1023	0	0
Pair P2-P9	567948	434475	439697	46580	2928	43652	40585	2246	821	0	0
Pair P2-P10	567948	370159	385073	41488	7526	33962	31865	1289	808	0	0
Pair P3-P4	507585	476463	428051	36290	1889	34401	32020	901	1480	0	0
Pair P3-P5	507585	473818	522051	63574	4586	58988	55307	2485	1196	0	0
Pair P3-P6	507585	447700	463151	49297	2975	46322	43366	1676	1280	0	0
Pair P3-P7	507585	443660	455680	42891	2351	40540	37990	1486	1064	0	0
Pair P3-P8	507585	438554	388828	35767	1573	34194	32066	1076	1052	0	0
Pair P3-P9	507585	434475	326071	24620	1444	23176	21572	671	933	0	0
Pair P3-P10	507585	370159	363600	33098	1216	31882	29779	1289	814	0	0
Pair P4-P5	476463	473818	420786	48790	1910	46880	44155	1582	1143	0	0
Pair P4-P6	476463	447700	401962	49133	3044	46089	43656	1400	1033	0	0
Pair P4-P7	476463	443660	371050	33305	1813	31492	29733	817	942	0	0
Pair P4-P8	476463	438554	371479	38353	2400	35953	33953	1102	898	0	0
Pair P4-P9	476463	434475	340899	26310	2094	24216	22743	836	637	0	0
Pair P4-P10	476463	370159	310851	28880	1892	26988	25362	778	848	0	0
Pair P5-P6	473818	447700	586749	51747	1502	50245	47851	1596	798	0	0
Pair P5-P7	473818	443660	736687	169659	105824	63835	60574	2433	828	0	0
Pair P5-P8	473818	438554	453552	44450	2165	42285	39918	1562	805	0	0
Pair P5-P9	473818	434475	278484	23487	910	22577	21222	722	633	0	0
Pair P5-P10	473818	370159	616857	137059	79627	57432	54378	2457	597	0	0
Pair P6-P7	447700	443660	775816	279439	207129	72310	68524	2838	948	0	0
Pair P6-P8	447700	438554	408605	40149	4602	35547	33522	1165	860	0	0
Pair P6-P9	447700	434475	277101	22631	1218	21413	20125	661	627	0	0
Pair P6-P10	447700	370159	542379	138830	91245	47585	45035	1907	643	0	0
Pair P7-P8	443660	438554	459805	46818	3656	43162	41285	1156	721	0	0
Pair P7-P9	443660	434475	257790	20855	1054	19801	18752	439	610	0	0
Pair P7-P10	443660	370159	445661	44381	3060	41321	39170	1511	640	0	0
Pair P8-P9	438554	434475	308769	24343	1100	23243	21911	838	494	0	0
Pair P8-P10	438554	370159	451141	135618	102332	33286	31439	1243	604	0	0
Pair P9-P10	434475	370159	227825	18664	1218	17446	16477	497	472	0	0

## Sheet: sheet 2
Number of sequenciable products between 100-1000 bp						Cells in red: Short products are more than 10% of amplificable
		Primer_1	Primer_2	Primer_3	Primer_4	Primer_5	Primer_6	Primer_7	Primer_8	Primer_9	Primer_10			LEGEND
		TTTCTCTG	AGAGACAG	CTCTTTCT	TGTGTATG	TCCCAGCA	CAGAGGCA	CCTGCCTC	TTCCTTTC	GAACTCAG	AGTTCCAG			Code	Description
Primer_1	TTTCTCTG		57394	35875	42603	61376	60043	44709	31299	39038	43265			P1_COUNT	Num Union sites os primer1
Primer_2	AGAGACAG			81626	55448	41768	37432	44771	41363	33962	31122			P2_COUNT	Num Union sites os primer2
Primer_3	CTCTTTCT				35105	47576	46379	30926	27046	27514	35581			NP10K	Num of possible products(length < 10000
Primer_4	TGTGTATG					58988	46322	40540	29650	31882	40096			NP700	Num of possible products(length < 700
Primer_5	TCCCAGCA						50245	63835	49030	57432	45076			NSP	Num of short products(length < 100
Primer_6	CAGAGGCA							72310	45618	47585	38689			NSECP	Num of sequentiable products(100-700)
Primer_7	CCTGCCTC								27572	41321	44904			NUUP	Num of unique unique products (100-700)
Primer_8	TTCCTTTC									23646	35654			NRRP	Num of repetitive repetitive products (100-700)
Primer_9	GAACTCAG										41098			NURP	Num of unique repetitive products (100-700)
Primer_10	AGTTCCAG													PSN	Percentage of sequenciable nucleotides
														APSN	Adjusted Percentage of sequenciable nucleotides
	P1_COUNT	P2_COUNT	NP10K	NP700	NSP	NSECP	NUUP	NRRP	NURP	PSN	APSN
Pair P1-P2	535595	567948	593187	96039	38645	57394	53814	2157	1423	0	0
Pair P1-P3	535595	507473	457723	37561	1686	35875	33742	1031	1102	0	0
Pair P1-P4	535595	507585	490250	44731	2128	42603	39988	1263	1352	0	0
Pair P1-P5	535595	473818	697327	159525	98149	61376	58066	2212	1098	0	0
Pair P1-P6	535595	447700	656815	174874	114831	60043	56636	2415	992	0	0
Pair P1-P7	535595	443660	511076	46296	1587	44709	42336	1368	1005	0	0
Pair P1-P8	535595	409360	384592	33162	1863	31299	29636	733	930	0	0
Pair P1-P9	535595	370159	429109	41518	2480	39038	36804	1403	831	0	0
Pair P1-P10	535595	368655	565072	157405	114140	43265	40805	1570	890	0	0
Pair P2-P3	567948	507473	600271	123851	42225	81626	75947	4408	1271	0	0
Pair P2-P4	567948	507585	554279	62115	6667	55448	51644	2363	1441	0	0
Pair P2-P5	567948	473818	476535	45139	3371	41768	39342	1494	932	0	0
Pair P2-P6	567948	447700	454840	40685	3253	37432	35264	1197	971	0	0
Pair P2-P7	567948	443660	463948	50112	5341	44771	41926	1465	1380	0	0
Pair P2-P8	567948	409360	426906	46897	5534	41363	38094	1948	1321	0	0
Pair P2-P9	567948	370159	385073	41488	7526	33962	31865	1289	808	0	0
Pair P2-P10	567948	368655	369585	34679	3557	31122	29158	1196	768	0	0
Pair P3-P4	507473	507585	442849	39396	4291	35105	32686	1102	1317	0	0
Pair P3-P5	507473	473818	425069	49535	1959	47576	44692	1845	1039	0	0
Pair P3-P6	507473	447700	409425	50450	4071	46379	43548	1856	975	0	0
Pair P3-P7	507473	443660	374002	32471	1545	30926	29174	862	890	0	0
Pair P3-P8	507473	409360	350477	28679	1633	27046	25528	680	838	0	0
Pair P3-P9	507473	370159	319443	28962	1448	27514	25744	966	804	0	0
Pair P3-P10	507473	368655	334176	41054	5473	35581	33147	1583	851	0	0
Pair P4-P5	507585	473818	522051	63574	4586	58988	55307	2485	1196	0	0
Pair P4-P6	507585	447700	463151	49297	2975	46322	43366	1676	1280	0	0
Pair P4-P7	507585	443660	455680	42891	2351	40540	37990	1486	1064	0	0
Pair P4-P8	507585	409360	367068	31154	1504	29650	27408	897	1345	0	0
Pair P4-P9	507585	370159	363600	33098	1216	31882	29779	1289	814	0	0
Pair P4-P10	507585	368655	387294	47180	7084	40096	37630	1666	800	0	0
Pair P5-P6	473818	447700	586749	51747	1502	50245	47851	1596	798	0	0
Pair P5-P7	473818	443660	736687	169659	105824	63835	60574	2433	828	0	0
Pair P5-P8	473818	409360	384049	50621	1591	49030	46026	2001	1003	0	0
Pair P5-P9	473818	370159	616857	137059	79627	57432	54378	2457	597	0	0
Pair P5-P10	473818	368655	505735	46398	1322	45076	42633	1887	556	0	0
Pair P6-P7	447700	443660	775816	279439	207129	72310	68524	2838	948	0	0
Pair P6-P8	447700	409360	355488	48190	2572	45618	43129	1690	799	0	0
Pair P6-P9	447700	370159	542379	138830	91245	47585	45035	1907	643	0	0
Pair P6-P10	447700	368655	434074	39789	1100	38689	36587	1471	631	0	0
Pair P7-P8	443660	409360	324581	29081	1509	27572	25906	733	933	0	0
Pair P7-P9	443660	370159	445661	44381	3060	41321	39170	1511	640	0	0
Pair P7-P10	443660	368655	457265	47283	2379	44904	42518	1791	595	0	0
Pair P8-P9	409360	370159	271703	24906	1260	23646	22072	820	754	0	0
Pair P8-P10	409360	368655	297433	41548	5894	35654	33486	1455	713	0	0
Pair P9-P10	370159	368655	392553	42826	1728	41098	38791	1835	472	0	0

## Sheet: sheet 3
Number of sequenciable products between 100-1000 bp						Cells in red: Short products are more than 10% of amplificable
		Primer_1	Primer_2	Primer_3	Primer_4	Primer_5	Primer_6	Primer_7	Primer_8	Primer_9	Primer_10			LEGEND
		AGGCAGAG	CTTTCTCT	GAGAAAGA	TGTGTATG	TTCTTCCT	TCCCAGCA	CCTGCCTC	TTTCTGAG	TCTTTCCA	GAACTCAG			Code	Description
Primer_1	AGGCAGAG		61291	34891	55569	52985	57352	86776	40184	25347	54096			P1_COUNT	Num Union sites os primer1
Primer_2	CTTTCTCT			121939	43579	38884	54092	38098	47069	50619	33778			P2_COUNT	Num Union sites os primer2
Primer_3	GAGAAAGA				40811	57980	32214	34970	37968	112285	28593			NP10K	Num of possible products(length < 10000
Primer_4	TGTGTATG					34401	58988	40540	34194	23176	31882			NP700	Num of possible products(length < 700
Primer_5	TTCTTCCT						46880	31492	35953	24216	26988			NSP	Num of short products(length < 100
Primer_6	TCCCAGCA							63835	42285	22577	57432			NSECP	Num of sequentiable products(100-700)
Primer_7	CCTGCCTC								43162	19801	41321			NUUP	Num of unique unique products (100-700)
Primer_8	TTTCTGAG									23243	33286			NRRP	Num of repetitive repetitive products (100-700)
Primer_9	TCTTTCCA										17446			NURP	Num of unique repetitive products (100-700)
Primer_10	GAACTCAG													PSN	Percentage of sequenciable nucleotides
														APSN	Adjusted Percentage of sequenciable nucleotides
	P1_COUNT	P2_COUNT	NP10K	NP700	NSP	NSECP	NUUP	NRRP	NURP	PSN	APSN
Pair P1-P2	530603	624870	591947	77784	16493	61291	57808	2123	1360	0	0
Pair P1-P3	530603	511171	455409	36386	1495	34891	32856	962	1073	0	0
Pair P1-P4	530603	507585	550317	57664	2095	55569	52048	2031	1490	0	0
Pair P1-P5	530603	476463	473254	57517	4532	52985	50243	1518	1224	0	0
Pair P1-P6	530603	473818	679462	59019	1667	57352	54576	1873	903	0	0
Pair P1-P7	530603	443660	829533	244890	158114	86776	82258	3429	1089	0	0
Pair P1-P8	530603	438554	471174	45870	5686	40184	37825	1377	982	0	0
Pair P1-P9	530603	434475	326593	27347	2000	25347	23874	742	731	0	0
Pair P1-P10	530603	370159	610716	147041	92945	54096	51143	2090	863	0	0
Pair P2-P3	624870	511171	809455	239436	117497	121939	113041	7453	1445	0	0
Pair P2-P4	624870	507585	547737	48725	5146	43579	40511	1423	1645	0	0
Pair P2-P5	624870	476463	516245	41678	2794	38884	36618	1108	1158	0	0
Pair P2-P6	624870	473818	512176	57081	2989	54092	50963	1911	1218	0	0
Pair P2-P7	624870	443660	458182	39951	1853	38098	35890	1110	1098	0	0
Pair P2-P8	624870	438554	493229	50870	3801	47069	43950	2085	1034	0	0
Pair P2-P9	624870	434475	509918	52295	1676	50619	47127	2709	783	0	0
Pair P2-P10	624870	370159	387584	35571	1793	33778	31668	1154	956	0	0
Pair P3-P4	511171	507585	472190	44386	3575	40811	38014	1416	1381	0	0
Pair P3-P5	511171	476463	494351	80068	22088	57980	54536	2259	1185	0	0
Pair P3-P6	511171	473818	389600	33590	1376	32214	30280	1069	865	0	0
Pair P3-P7	511171	443660	386617	38995	4025	34970	32827	1179	964	0	0
Pair P3-P8	511171	438554	462605	79757	41789	37968	35766	1365	837	0	0
Pair P3-P9	511171	434475	514485	115410	3125	112285	104074	7545	666	0	0
Pair P3-P10	511171	370159	327968	30464	1871	28593	26888	931	774	0	0
Pair P4-P5	507585	476463	428051	36290	1889	34401	32020	901	1480	0	0
Pair P4-P6	507585	473818	522051	63574	4586	58988	55307	2485	1196	0	0
Pair P4-P7	507585	443660	455680	42891	2351	40540	37990	1486	1064	0	0
Pair P4-P8	507585	438554	388828	35767	1573	34194	32066	1076	1052	0	0
Pair P4-P9	507585	434475	326071	24620	1444	23176	21572	671	933	0	0
Pair P4-P10	507585	370159	363600	33098	1216	31882	29779	1289	814	0	0
Pair P5-P6	476463	473818	420786	48790	1910	46880	44155	1582	1143	0	0
Pair P5-P7	476463	443660	371050	33305	1813	31492	29733	817	942	0	0
Pair P5-P8	476463	438554	371479	38353	2400	35953	33953	1102	898	0	0
Pair P5-P9	476463	434475	340899	26310	2094	24216	22743	836	637	0	0
Pair P5-P10	476463	370159	310851	28880	1892	26988	25362	778	848	0	0
Pair P6-P7	473818	443660	736687	169659	105824	63835	60574	2433	828	0	0
Pair P6-P8	473818	438554	453552	44450	2165	42285	39918	1562	805	0	0
Pair P6-P9	473818	434475	278484	23487	910	22577	21222	722	633	0	0
Pair P6-P10	473818	370159	616857	137059	79627	57432	54378	2457	597	0	0
Pair P7-P8	443660	438554	459805	46818	3656	43162	41285	1156	721	0	0
Pair P7-P9	443660	434475	257790	20855	1054	19801	18752	439	610	0	0
Pair P7-P10	443660	370159	445661	44381	3060	41321	39170	1511	640	0	0
Pair P8-P9	438554	434475	308769	24343	1100	23243	21911	838	494	0	0
Pair P8-P10	438554	370159	451141	135618	102332	33286	31439	1243	604	0	0
Pair P9-P10	434475	370159	227825	18664	1218	17446	16477	497	472	0	0
