# Supplementary material for: K-seq, an affordable, reliable, and open Klenow NGS-based genotyping technology
Source: Plant Methods. 2021 Mar 25;17:30. doi: 10.1186/s13007-021-00733-6 (PMC7993484; doi:10.1186/s13007-021-00733-6)
Supplement: Supplementary file 2 — Additional file 2: Sdata2. Primer-explored2 k-mer results. [file 13007_2021_733_MOESM2_ESM.zip › nicotiana_benthamiana_primerexp.xls]

## Sheet: Sheet
Number of sequenciable products between 100-1000 bp						Cells in red: Short products are more than 10% of amplificable
		Primer_1	Primer_2	Primer_3	Primer_4	Primer_5	Primer_6	Primer_7	Primer_8	Primer_9	Primer_10			LEGEND
		TCATCTTC	TTTCTTCC	AAGAAGCA	CTGAAGAA	CTCTTTCT	AGGAGAAA	CCAAGAAA	CTCCATTT	TTTCCCTT	CAAATCCA			Code	Description
Primer_1	TCATCTTC		264	307	368	303	338	314	225	190	250			P1_COUNT	Num Union sites os primer1
Primer_2	TTTCTTCC			281	310	190	259	235	178	152	173			P2_COUNT	Num Union sites os primer2
Primer_3	AAGAAGCA				232	275	159	207	196	169	149			NP10K	Num of possible products(length < 10000
Primer_4	CTGAAGAA					297	171	161	181	190	206			NP700	Num of possible products(length < 700
Primer_5	CTCTTTCT						271	248	167	143	204			NSP	Num of short products(length < 100
Primer_6	AGGAGAAA							153	150	182	178			NSECP	Num of sequentiable products(100-700)
Primer_7	CCAAGAAA								157	171	194			NUUP	Num of unique unique products (100-700)
Primer_8	CTCCATTT									134	174			NRRP	Num of repetitive repetitive products (100-700)
Primer_9	TTTCCCTT										145			NURP	Num of unique repetitive products (100-700)
Primer_10	CAAATCCA													PSN	Percentage of sequenciable nucleotides
														APSN	Adjusted Percentage of sequenciable nucleotides
	P1_COUNT	P2_COUNT	NP10K	NP700	NSP	NSECP	NUUP	NRRP	NURP	PSN	APSN
Pair P1-P2	10234	8745	396	318	54	264	225	0	39	0	0
Pair P1-P3	10234	8652	486	411	104	307	265	3	39	0	0
Pair P1-P4	10234	8319	677	578	210	368	315	0	53	0	0
Pair P1-P5	10234	8824	414	337	34	303	259	0	44	0	0
Pair P1-P6	10234	8273	528	436	98	338	301	2	35	0	0
Pair P1-P7	10234	7767	448	384	70	314	284	2	28	0	0
Pair P1-P8	10234	7290	327	268	43	225	214	0	11	0	0
Pair P1-P9	10234	7174	280	228	38	190	168	0	22	0	0
Pair P1-P10	10234	6940	351	296	46	250	227	1	22	0	0
Pair P2-P3	8745	8652	459	375	94	281	267	0	14	0	0
Pair P2-P4	8745	8319	619	393	83	310	301	0	9	0	0
Pair P2-P5	8745	8824	306	225	35	190	171	0	19	0	0
Pair P2-P6	8745	8273	480	344	85	259	250	2	7	0	0
Pair P2-P7	8745	7767	365	288	53	235	222	1	12	0	0
Pair P2-P8	8745	7290	277	221	43	178	168	1	9	0	0
Pair P2-P9	8745	7174	226	183	31	152	148	1	3	0	0
Pair P2-P10	8745	6940	270	218	45	173	169	0	4	0	0
Pair P3-P4	8652	8319	342	278	46	232	223	0	9	0	0
Pair P3-P5	8652	8824	469	389	114	275	248	1	26	0	0
Pair P3-P6	8652	8273	245	189	30	159	150	0	9	0	0
Pair P3-P7	8652	7767	307	256	49	207	197	0	10	0	0
Pair P3-P8	8652	7290	296	243	47	196	186	0	10	0	0
Pair P3-P9	8652	7174	286	245	76	169	164	1	4	0	0
Pair P3-P10	8652	6940	231	186	37	149	141	0	8	0	0
Pair P4-P5	8319	8824	505	433	136	297	272	2	23	0	0
Pair P4-P6	8319	8273	264	205	34	171	164	0	7	0	0
Pair P4-P7	8319	7767	246	206	45	161	157	0	4	0	0
Pair P4-P8	8319	7290	293	235	54	181	179	0	2	0	0
Pair P4-P9	8319	7174	306	240	50	190	187	0	3	0	0
Pair P4-P10	8319	6940	298	252	46	206	203	0	3	0	0
Pair P5-P6	8824	8273	766	687	416	271	231	2	38	0	0
Pair P5-P7	8824	7767	527	471	223	248	222	1	25	0	0
Pair P5-P8	8824	7290	284	213	46	167	159	0	8	0	0
Pair P5-P9	8824	7174	242	172	29	143	134	0	9	0	0
Pair P5-P10	8824	6940	308	237	33	204	188	1	15	0	0
Pair P6-P7	8273	7767	242	196	43	153	153	0	0	0	0
Pair P6-P8	8273	7290	311	265	115	150	148	0	2	0	0
Pair P6-P9	8273	7174	321	273	91	182	173	0	9	0	0
Pair P6-P10	8273	6940	266	224	46	178	167	0	11	0	0
Pair P7-P8	7767	7290	252	218	61	157	155	0	2	0	0
Pair P7-P9	7767	7174	286	234	63	171	162	0	9	0	0
Pair P7-P10	7767	6940	267	224	30	194	192	0	2	0	0
Pair P8-P9	7290	7174	193	161	27	134	126	1	7	0	0
Pair P8-P10	7290	6940	260	208	34	174	170	0	4	0	0
Pair P9-P10	7174	6940	235	182	37	145	142	0	3	0	0

## Sheet: sheet 2
Number of sequenciable products between 100-1000 bp						Cells in red: Short products are more than 10% of amplificable
		Primer_1	Primer_2	Primer_3	Primer_4	Primer_5	Primer_6	Primer_7	Primer_8	Primer_9	Primer_10			LEGEND
		TTCTTCCT	TCATCTTC	AAGAAGCA	CTGAAGAA	TTTCTCCA	TCTCTTTC	AGGAGAAA	CCAAGAAA	TTTGCTTC	TTCCCTTT			Code	Description
Primer_1	TTCTTCCT		304	324	303	233	241	322	268	156	161			P1_COUNT	Num Union sites os primer1
Primer_2	TCATCTTC			307	368	263	295	338	314	212	193			P2_COUNT	Num Union sites os primer2
Primer_3	AAGAAGCA				232	228	250	159	207	193	181			NP10K	Num of possible products(length < 10000
Primer_4	CTGAAGAA					313	281	171	161	203	192			NP700	Num of possible products(length < 700
Primer_5	TTTCTCCA						194	277	205	148	149			NSP	Num of short products(length < 100
Primer_6	TCTCTTTC							268	231	162	174			NSECP	Num of sequentiable products(100-700)
Primer_7	AGGAGAAA								153	196	195			NUUP	Num of unique unique products (100-700)
Primer_8	CCAAGAAA									146	178			NRRP	Num of repetitive repetitive products (100-700)
Primer_9	TTTGCTTC										145			NURP	Num of unique repetitive products (100-700)
Primer_10	TTCCCTTT													PSN	Percentage of sequenciable nucleotides
														APSN	Adjusted Percentage of sequenciable nucleotides
	P1_COUNT	P2_COUNT	NP10K	NP700	NSP	NSECP	NUUP	NRRP	NURP	PSN	APSN
Pair P1-P2	9860	10234	453	354	50	304	259	0	45	0	0
Pair P1-P3	9860	8652	533	444	120	324	293	1	30	0	0
Pair P1-P4	9860	8319	580	396	93	303	280	0	23	0	0
Pair P1-P5	9860	8205	340	275	42	233	221	0	12	0	0
Pair P1-P6	9860	8683	401	279	38	241	204	0	37	0	0
Pair P1-P7	9860	8273	549	447	125	322	302	2	18	0	0
Pair P1-P8	9860	7767	420	345	77	268	243	3	22	0	0
Pair P1-P9	9860	7331	256	196	40	156	146	0	10	0	0
Pair P1-P10	9860	7198	247	198	37	161	138	1	22	0	0
Pair P2-P3	10234	8652	486	411	104	307	265	3	39	0	0
Pair P2-P4	10234	8319	677	578	210	368	315	0	53	0	0
Pair P2-P5	10234	8205	364	300	37	263	247	0	16	0	0
Pair P2-P6	10234	8683	414	325	30	295	249	0	46	0	0
Pair P2-P7	10234	8273	528	436	98	338	301	2	35	0	0
Pair P2-P8	10234	7767	448	384	70	314	284	2	28	0	0
Pair P2-P9	10234	7331	324	260	48	212	194	0	18	0	0
Pair P2-P10	10234	7198	278	233	40	193	165	0	28	0	0
Pair P3-P4	8652	8319	342	278	46	232	223	0	9	0	0
Pair P3-P5	8652	8205	369	290	62	228	221	0	7	0	0
Pair P3-P6	8652	8683	412	334	84	250	230	0	20	0	0
Pair P3-P7	8652	8273	245	189	30	159	150	0	9	0	0
Pair P3-P8	8652	7767	307	256	49	207	197	0	10	0	0
Pair P3-P9	8652	7331	1497	1444	1251	193	188	0	5	0	0
Pair P3-P10	8652	7198	280	242	61	181	172	0	9	0	0
Pair P4-P5	8319	8205	550	390	77	313	308	0	5	0	0
Pair P4-P6	8319	8683	458	392	111	281	263	1	17	0	0
Pair P4-P7	8319	8273	264	205	34	171	164	0	7	0	0
Pair P4-P8	8319	7767	246	206	45	161	157	0	4	0	0
Pair P4-P9	8319	7331	343	287	84	203	199	0	4	0	0
Pair P4-P10	8319	7198	313	244	52	192	190	0	2	0	0
Pair P5-P6	8205	8683	307	235	41	194	176	0	18	0	0
Pair P5-P7	8205	8273	449	345	68	277	273	0	4	0	0
Pair P5-P8	8205	7767	303	255	50	205	201	0	4	0	0
Pair P5-P9	8205	7331	232	188	40	148	144	0	4	0	0
Pair P5-P10	8205	7198	216	177	28	149	147	0	2	0	0
Pair P6-P7	8683	8273	579	521	253	268	233	3	32	0	0
Pair P6-P8	8683	7767	398	342	111	231	209	1	21	0	0
Pair P6-P9	8683	7331	265	197	35	162	153	1	8	0	0
Pair P6-P10	8683	7198	278	208	34	174	157	0	17	0	0
Pair P7-P8	8273	7767	242	196	43	153	153	0	0	0	0
Pair P7-P9	8273	7331	291	250	54	196	184	0	12	0	0
Pair P7-P10	8273	7198	350	303	108	195	185	0	10	0	0
Pair P8-P9	7767	7331	251	203	57	146	146	0	0	0	0
Pair P8-P10	7767	7198	311	257	79	178	170	0	8	0	0
Pair P9-P10	7331	7198	220	180	35	145	141	0	4	0	0

## Sheet: sheet 3
Number of sequenciable products between 100-1000 bp						Cells in red: Short products are more than 10% of amplificable
		Primer_1	Primer_2	Primer_3	Primer_4	Primer_5	Primer_6	Primer_7	Primer_8	Primer_9	Primer_10			LEGEND
		TCTTCATC	TTTCTTCC	AAGAAGCA	CTGAAGAA	CTCTTTCT	AGGAGAAA	CCAAGAAA	CAACTTCA	CTCCATTT	TTTCCCTT			Code	Description
Primer_1	TCTTCATC		243	334	374	255	315	264	205	203	186			P1_COUNT	Num Union sites os primer1
Primer_2	TTTCTTCC			281	310	190	259	235	187	178	152			P2_COUNT	Num Union sites os primer2
Primer_3	AAGAAGCA				232	275	159	207	210	196	169			NP10K	Num of possible products(length < 10000
Primer_4	CTGAAGAA					297	171	161	231	181	190			NP700	Num of possible products(length < 700
Primer_5	CTCTTTCT						271	248	188	167	143			NSP	Num of short products(length < 100
Primer_6	AGGAGAAA							153	209	150	182			NSECP	Num of sequentiable products(100-700)
Primer_7	CCAAGAAA								191	157	171			NUUP	Num of unique unique products (100-700)
Primer_8	CAACTTCA									162	144			NRRP	Num of repetitive repetitive products (100-700)
Primer_9	CTCCATTT										134			NURP	Num of unique repetitive products (100-700)
Primer_10	TTTCCCTT													PSN	Percentage of sequenciable nucleotides
														APSN	Adjusted Percentage of sequenciable nucleotides
	P1_COUNT	P2_COUNT	NP10K	NP700	NSP	NSECP	NUUP	NRRP	NURP	PSN	APSN
Pair P1-P2	9692	8745	341	286	43	243	218	0	25	0	0
Pair P1-P3	9692	8652	493	430	96	334	288	3	43	0	0
Pair P1-P4	9692	8319	585	480	106	374	327	0	47	0	0
Pair P1-P5	9692	8824	359	293	38	255	215	1	39	0	0
Pair P1-P6	9692	8273	492	423	108	315	288	0	27	0	0
Pair P1-P7	9692	7767	368	324	60	264	234	3	27	0	0
Pair P1-P8	9692	7577	299	244	39	205	183	0	22	0	0
Pair P1-P9	9692	7290	277	243	40	203	191	0	12	0	0
Pair P1-P10	9692	7174	270	222	36	186	165	0	21	0	0
Pair P2-P3	8745	8652	459	375	94	281	267	0	14	0	0
Pair P2-P4	8745	8319	619	393	83	310	301	0	9	0	0
Pair P2-P5	8745	8824	306	225	35	190	171	0	19	0	0
Pair P2-P6	8745	8273	480	344	85	259	250	2	7	0	0
Pair P2-P7	8745	7767	365	288	53	235	222	1	12	0	0
Pair P2-P8	8745	7577	279	218	31	187	183	0	4	0	0
Pair P2-P9	8745	7290	277	221	43	178	168	1	9	0	0
Pair P2-P10	8745	7174	226	183	31	152	148	1	3	0	0
Pair P3-P4	8652	8319	342	278	46	232	223	0	9	0	0
Pair P3-P5	8652	8824	469	389	114	275	248	1	26	0	0
Pair P3-P6	8652	8273	245	189	30	159	150	0	9	0	0
Pair P3-P7	8652	7767	307	256	49	207	197	0	10	0	0
Pair P3-P8	8652	7577	322	266	56	210	206	1	3	0	0
Pair P3-P9	8652	7290	296	243	47	196	186	0	10	0	0
Pair P3-P10	8652	7174	286	245	76	169	164	1	4	0	0
Pair P4-P5	8319	8824	505	433	136	297	272	2	23	0	0
Pair P4-P6	8319	8273	264	205	34	171	164	0	7	0	0
Pair P4-P7	8319	7767	246	206	45	161	157	0	4	0	0
Pair P4-P8	8319	7577	378	310	79	231	226	0	5	0	0
Pair P4-P9	8319	7290	293	235	54	181	179	0	2	0	0
Pair P4-P10	8319	7174	306	240	50	190	187	0	3	0	0
Pair P5-P6	8824	8273	766	687	416	271	231	2	38	0	0
Pair P5-P7	8824	7767	527	471	223	248	222	1	25	0	0
Pair P5-P8	8824	7577	307	221	33	188	174	1	13	0	0
Pair P5-P9	8824	7290	284	213	46	167	159	0	8	0	0
Pair P5-P10	8824	7174	242	172	29	143	134	0	9	0	0
Pair P6-P7	8273	7767	242	196	43	153	153	0	0	0	0
Pair P6-P8	8273	7577	301	256	47	209	203	1	5	0	0
Pair P6-P9	8273	7290	311	265	115	150	148	0	2	0	0
Pair P6-P10	8273	7174	321	273	91	182	173	0	9	0	0
Pair P7-P8	7767	7577	286	233	42	191	184	0	7	0	0
Pair P7-P9	7767	7290	252	218	61	157	155	0	2	0	0
Pair P7-P10	7767	7174	286	234	63	171	162	0	9	0	0
Pair P8-P9	7577	7290	253	209	47	162	155	0	7	0	0
Pair P8-P10	7577	7174	220	172	28	144	140	0	4	0	0
Pair P9-P10	7290	7174	193	161	27	134	126	1	7	0	0
