# Supplementary material for: K-seq, an affordable, reliable, and open Klenow NGS-based genotyping technology
Source: Plant Methods. 2021 Mar 25;17:30. doi: 10.1186/s13007-021-00733-6 (PMC7993484; doi:10.1186/s13007-021-00733-6)
Supplement: Supplementary file 2 — Additional file 2: Sdata2. Primer-explored2 k-mer results. [file 13007_2021_733_MOESM2_ESM.zip › orange_primerexp.xls]

## Sheet: Sheet
Number of sequenciable products between 100-1000 bp						Cells in red: Short products are more than 10% of amplificable
		Primer_1	Primer_2	Primer_3	Primer_4	Primer_5	Primer_6	Primer_7	Primer_8	Primer_9	Primer_10			LEGEND
		CTGCTGTA	GAGAAAGA	TTTGGTTG	AACCCAAA	TCTTCATC	CTTTCTCT	TGTTGATG	TGGATTTG	CAAGCAAA	TTGCTTCT			Code	Description
Primer_1	CTGCTGTA		1471	1559	1411	1338	1310	1675	1454	1172	1213			P1_COUNT	Num Union sites os primer1
Primer_2	GAGAAAGA			1896	1775	2037	2513	1567	1350	1525	1575			P2_COUNT	Num Union sites os primer2
Primer_3	TTTGGTTG				1607	1527	1660	1215	1252	1581	1218			NP10K	Num of possible products(length < 10000
Primer_4	AACCCAAA					1891	1912	1576	1636	1297	1309			NP700	Num of possible products(length < 700
Primer_5	TCTTCATC						1723	1548	1671	1536	1247			NSP	Num of short products(length < 100
Primer_6	CTTTCTCT							1451	1869	1543	1383			NSECP	Num of sequentiable products(100-700)
Primer_7	TGTTGATG								1608	1531	1370			NUUP	Num of unique unique products (100-700)
Primer_8	TGGATTTG									1274	1064			NRRP	Num of repetitive repetitive products (100-700)
Primer_9	CAAGCAAA										1549			NURP	Num of unique repetitive products (100-700)
Primer_10	TTGCTTCT													PSN	Percentage of sequenciable nucleotides
														APSN	Adjusted Percentage of sequenciable nucleotides
	P1_COUNT	P2_COUNT	NP10K	NP700	NSP	NSECP	NUUP	NRRP	NURP	PSN	APSN
Pair P1-P2	33134	35433	16712	1586	115	1471	1325	6	140	0	0
Pair P1-P3	33134	32433	15864	1656	97	1559	1504	0	55	0	0
Pair P1-P4	33134	32270	15033	1520	109	1411	1313	4	94	0	0
Pair P1-P5	33134	32746	15406	1435	97	1338	1222	3	113	0	0
Pair P1-P6	33134	33714	15510	1434	124	1310	1184	2	124	0	0
Pair P1-P7	33134	30785	15699	1774	99	1675	1627	1	47	0	0
Pair P1-P8	33134	30066	15029	1560	106	1454	1402	1	51	0	0
Pair P1-P9	33134	28762	13507	1270	98	1172	1133	0	39	0	0
Pair P1-P10	33134	28567	13615	1325	112	1213	1182	0	31	0	0
Pair P2-P3	35433	32433	18048	2038	142	1896	1705	5	186	0	0
Pair P2-P4	35433	32270	18030	1980	205	1775	1502	10	263	0	0
Pair P2-P5	35433	32746	18321	2510	473	2037	1794	18	225	0	0
Pair P2-P6	35433	33714	22164	4041	1528	2513	1911	156	446	0	0
Pair P2-P7	35433	30785	16833	1736	169	1567	1380	8	179	0	0
Pair P2-P8	35433	30066	16475	1467	117	1350	1195	7	148	0	0
Pair P2-P9	35433	28762	15703	1664	139	1525	1372	3	150	0	0
Pair P2-P10	35433	28567	16358	1931	356	1575	1395	6	174	0	0
Pair P3-P4	32433	32270	16543	1841	234	1607	1500	8	99	0	0
Pair P3-P5	32433	32746	17020	1714	187	1527	1400	1	126	0	0
Pair P3-P6	32433	33714	16797	1844	184	1660	1502	3	155	0	0
Pair P3-P7	32433	30785	15696	2052	837	1215	1147	5	63	0	0
Pair P3-P8	32433	30066	14709	1327	75	1252	1192	2	58	0	0
Pair P3-P9	32433	28762	15541	1748	167	1581	1503	5	73	0	0
Pair P3-P10	32433	28567	14214	1418	200	1218	1175	0	43	0	0
Pair P4-P5	32270	32746	16399	1994	103	1891	1507	20	364	0	0
Pair P4-P6	32270	33714	18093	2089	177	1912	1606	16	290	0	0
Pair P4-P7	32270	30785	15239	1758	182	1576	1464	3	109	0	0
Pair P4-P8	32270	30066	15527	2056	420	1636	1518	4	114	0	0
Pair P4-P9	32270	28762	14039	1396	99	1297	1136	0	161	0	0
Pair P4-P10	32270	28567	13795	1442	133	1309	1210	5	94	0	0
Pair P5-P6	32746	33714	17230	1934	211	1723	1333	17	373	0	0
Pair P5-P7	32746	30785	16240	2395	847	1548	1340	56	152	0	0
Pair P5-P8	32746	30066	15984	1873	202	1671	1472	10	189	0	0
Pair P5-P9	32746	28762	14367	1649	113	1536	1405	1	130	0	0
Pair P5-P10	32746	28567	14242	1369	122	1247	1128	9	110	0	0
Pair P6-P7	33714	30785	15306	1599	148	1451	1256	30	165	0	0
Pair P6-P8	33714	30066	16181	2059	190	1869	1703	9	157	0	0
Pair P6-P9	33714	28762	15691	1908	365	1543	1258	6	279	0	0
Pair P6-P10	33714	28567	14768	1506	123	1383	1234	0	149	0	0
Pair P7-P8	30785	30066	14393	1733	125	1608	1522	1	85	0	0
Pair P7-P9	30785	28762	14172	1722	191	1531	1466	2	63	0	0
Pair P7-P10	30785	28567	13863	1584	214	1370	1300	1	69	0	0
Pair P8-P9	30066	28762	14045	1568	294	1274	1208	1	65	0	0
Pair P8-P10	30066	28567	12859	1170	106	1064	991	0	73	0	0
Pair P9-P10	28762	28567	13399	1741	192	1549	1489	0	60	0	0

## Sheet: sheet 2
Number of sequenciable products between 100-1000 bp						Cells in red: Short products are more than 10% of amplificable
		Primer_1	Primer_2	Primer_3	Primer_4	Primer_5	Primer_6	Primer_7	Primer_8	Primer_9	Primer_10			LEGEND
		TCATCTTC	CTGCTGTA	GAGAAAGA	TTTGGTTG	AACCCAAA	CTTTCTCT	TGTTGATG	TGGATTTG	CAAGCAAA	TTGCTTCT			Code	Description
Primer_1	TCATCTTC		1445	2072	1539	1701	1759	1478	1654	1527	1279			P1_COUNT	Num Union sites os primer1
Primer_2	CTGCTGTA			1471	1559	1411	1310	1675	1454	1172	1213			P2_COUNT	Num Union sites os primer2
Primer_3	GAGAAAGA				1896	1775	2513	1567	1350	1525	1575			NP10K	Num of possible products(length < 10000
Primer_4	TTTGGTTG					1607	1660	1215	1252	1581	1218			NP700	Num of possible products(length < 700
Primer_5	AACCCAAA						1912	1576	1636	1297	1309			NSP	Num of short products(length < 100
Primer_6	CTTTCTCT							1451	1869	1543	1383			NSECP	Num of sequentiable products(100-700)
Primer_7	TGTTGATG								1608	1531	1370			NUUP	Num of unique unique products (100-700)
Primer_8	TGGATTTG									1274	1064			NRRP	Num of repetitive repetitive products (100-700)
Primer_9	CAAGCAAA										1549			NURP	Num of unique repetitive products (100-700)
Primer_10	TTGCTTCT													PSN	Percentage of sequenciable nucleotides
														APSN	Adjusted Percentage of sequenciable nucleotides
	P1_COUNT	P2_COUNT	NP10K	NP700	NSP	NSECP	NUUP	NRRP	NURP	PSN	APSN
Pair P1-P2	32720	33134	15575	1543	98	1445	1315	1	129	0	0
Pair P1-P3	32720	35433	19021	2577	505	2072	1773	52	247	0	0
Pair P1-P4	32720	32433	16488	1720	181	1539	1380	7	152	0	0
Pair P1-P5	32720	32270	16562	1835	134	1701	1340	17	344	0	0
Pair P1-P6	32720	33714	17272	1891	132	1759	1351	18	390	0	0
Pair P1-P7	32720	30785	15106	1806	328	1478	1288	24	166	0	0
Pair P1-P8	32720	30066	15441	1839	185	1654	1447	10	197	0	0
Pair P1-P9	32720	28762	14245	1641	114	1527	1412	3	112	0	0
Pair P1-P10	32720	28567	14139	1386	107	1279	1126	10	143	0	0
Pair P2-P3	33134	35433	16712	1586	115	1471	1325	6	140	0	0
Pair P2-P4	33134	32433	15864	1656	97	1559	1504	0	55	0	0
Pair P2-P5	33134	32270	15033	1520	109	1411	1313	4	94	0	0
Pair P2-P6	33134	33714	15510	1434	124	1310	1184	2	124	0	0
Pair P2-P7	33134	30785	15699	1774	99	1675	1627	1	47	0	0
Pair P2-P8	33134	30066	15029	1560	106	1454	1402	1	51	0	0
Pair P2-P9	33134	28762	13507	1270	98	1172	1133	0	39	0	0
Pair P2-P10	33134	28567	13615	1325	112	1213	1182	0	31	0	0
Pair P3-P4	35433	32433	18048	2038	142	1896	1705	5	186	0	0
Pair P3-P5	35433	32270	18030	1980	205	1775	1502	10	263	0	0
Pair P3-P6	35433	33714	22164	4041	1528	2513	1911	156	446	0	0
Pair P3-P7	35433	30785	16833	1736	169	1567	1380	8	179	0	0
Pair P3-P8	35433	30066	16475	1467	117	1350	1195	7	148	0	0
Pair P3-P9	35433	28762	15703	1664	139	1525	1372	3	150	0	0
Pair P3-P10	35433	28567	16358	1931	356	1575	1395	6	174	0	0
Pair P4-P5	32433	32270	16543	1841	234	1607	1500	8	99	0	0
Pair P4-P6	32433	33714	16797	1844	184	1660	1502	3	155	0	0
Pair P4-P7	32433	30785	15696	2052	837	1215	1147	5	63	0	0
Pair P4-P8	32433	30066	14709	1327	75	1252	1192	2	58	0	0
Pair P4-P9	32433	28762	15541	1748	167	1581	1503	5	73	0	0
Pair P4-P10	32433	28567	14214	1418	200	1218	1175	0	43	0	0
Pair P5-P6	32270	33714	18093	2089	177	1912	1606	16	290	0	0
Pair P5-P7	32270	30785	15239	1758	182	1576	1464	3	109	0	0
Pair P5-P8	32270	30066	15527	2056	420	1636	1518	4	114	0	0
Pair P5-P9	32270	28762	14039	1396	99	1297	1136	0	161	0	0
Pair P5-P10	32270	28567	13795	1442	133	1309	1210	5	94	0	0
Pair P6-P7	33714	30785	15306	1599	148	1451	1256	30	165	0	0
Pair P6-P8	33714	30066	16181	2059	190	1869	1703	9	157	0	0
Pair P6-P9	33714	28762	15691	1908	365	1543	1258	6	279	0	0
Pair P6-P10	33714	28567	14768	1506	123	1383	1234	0	149	0	0
Pair P7-P8	30785	30066	14393	1733	125	1608	1522	1	85	0	0
Pair P7-P9	30785	28762	14172	1722	191	1531	1466	2	63	0	0
Pair P7-P10	30785	28567	13863	1584	214	1370	1300	1	69	0	0
Pair P8-P9	30066	28762	14045	1568	294	1274	1208	1	65	0	0
Pair P8-P10	30066	28567	12859	1170	106	1064	991	0	73	0	0
Pair P9-P10	28762	28567	13399	1741	192	1549	1489	0	60	0	0

## Sheet: sheet 3
Number of sequenciable products between 100-1000 bp						Cells in red: Short products are more than 10% of amplificable
		Primer_1	Primer_2	Primer_3	Primer_4	Primer_5	Primer_6	Primer_7	Primer_8	Primer_9	Primer_10			LEGEND
		AGAAAGAG	CTGCTGTA	TTTGGTTG	AACCCAAA	TCTTCATC	CTTTCTCT	TGTTGATG	TGGATTTG	CAAGCAAA	TTGCTTCT			Code	Description
Primer_1	AGAAAGAG		1452	1541	1698	2412	2166	1395	1194	1393	1614			P1_COUNT	Num Union sites os primer1
Primer_2	CTGCTGTA			1559	1411	1338	1310	1675	1454	1172	1213			P2_COUNT	Num Union sites os primer2
Primer_3	TTTGGTTG				1607	1527	1660	1215	1252	1581	1218			NP10K	Num of possible products(length < 10000
Primer_4	AACCCAAA					1891	1912	1576	1636	1297	1309			NP700	Num of possible products(length < 700
Primer_5	TCTTCATC						1723	1548	1671	1536	1247			NSP	Num of short products(length < 100
Primer_6	CTTTCTCT							1451	1869	1543	1383			NSECP	Num of sequentiable products(100-700)
Primer_7	TGTTGATG								1608	1531	1370			NUUP	Num of unique unique products (100-700)
Primer_8	TGGATTTG									1274	1064			NRRP	Num of repetitive repetitive products (100-700)
Primer_9	CAAGCAAA										1549			NURP	Num of unique repetitive products (100-700)
Primer_10	TTGCTTCT													PSN	Percentage of sequenciable nucleotides
														APSN	Adjusted Percentage of sequenciable nucleotides
	P1_COUNT	P2_COUNT	NP10K	NP700	NSP	NSECP	NUUP	NRRP	NURP	PSN	APSN
Pair P1-P2	33487	33134	15797	1583	131	1452	1314	8	130	0	0
Pair P1-P3	33487	32433	16823	1657	116	1541	1361	2	178	0	0
Pair P1-P4	33487	32270	17134	1881	183	1698	1375	6	317	0	0
Pair P1-P5	33487	32746	18680	2942	530	2412	2145	23	244	0	0
Pair P1-P6	33487	33714	20689	4066	1900	2166	1699	91	376	0	0
Pair P1-P7	33487	30785	15604	1549	154	1395	1202	14	179	0	0
Pair P1-P8	33487	30066	15358	1321	127	1194	1044	12	138	0	0
Pair P1-P9	33487	28762	14916	1534	141	1393	1213	2	178	0	0
Pair P1-P10	33487	28567	15774	1908	294	1614	1452	5	157	0	0
Pair P2-P3	33134	32433	15864	1656	97	1559	1504	0	55	0	0
Pair P2-P4	33134	32270	15033	1520	109	1411	1313	4	94	0	0
Pair P2-P5	33134	32746	15406	1435	97	1338	1222	3	113	0	0
Pair P2-P6	33134	33714	15510	1434	124	1310	1184	2	124	0	0
Pair P2-P7	33134	30785	15699	1774	99	1675	1627	1	47	0	0
Pair P2-P8	33134	30066	15029	1560	106	1454	1402	1	51	0	0
Pair P2-P9	33134	28762	13507	1270	98	1172	1133	0	39	0	0
Pair P2-P10	33134	28567	13615	1325	112	1213	1182	0	31	0	0
Pair P3-P4	32433	32270	16543	1841	234	1607	1500	8	99	0	0
Pair P3-P5	32433	32746	17020	1714	187	1527	1400	1	126	0	0
Pair P3-P6	32433	33714	16797	1844	184	1660	1502	3	155	0	0
Pair P3-P7	32433	30785	15696	2052	837	1215	1147	5	63	0	0
Pair P3-P8	32433	30066	14709	1327	75	1252	1192	2	58	0	0
Pair P3-P9	32433	28762	15541	1748	167	1581	1503	5	73	0	0
Pair P3-P10	32433	28567	14214	1418	200	1218	1175	0	43	0	0
Pair P4-P5	32270	32746	16399	1994	103	1891	1507	20	364	0	0
Pair P4-P6	32270	33714	18093	2089	177	1912	1606	16	290	0	0
Pair P4-P7	32270	30785	15239	1758	182	1576	1464	3	109	0	0
Pair P4-P8	32270	30066	15527	2056	420	1636	1518	4	114	0	0
Pair P4-P9	32270	28762	14039	1396	99	1297	1136	0	161	0	0
Pair P4-P10	32270	28567	13795	1442	133	1309	1210	5	94	0	0
Pair P5-P6	32746	33714	17230	1934	211	1723	1333	17	373	0	0
Pair P5-P7	32746	30785	16240	2395	847	1548	1340	56	152	0	0
Pair P5-P8	32746	30066	15984	1873	202	1671	1472	10	189	0	0
Pair P5-P9	32746	28762	14367	1649	113	1536	1405	1	130	0	0
Pair P5-P10	32746	28567	14242	1369	122	1247	1128	9	110	0	0
Pair P6-P7	33714	30785	15306	1599	148	1451	1256	30	165	0	0
Pair P6-P8	33714	30066	16181	2059	190	1869	1703	9	157	0	0
Pair P6-P9	33714	28762	15691	1908	365	1543	1258	6	279	0	0
Pair P6-P10	33714	28567	14768	1506	123	1383	1234	0	149	0	0
Pair P7-P8	30785	30066	14393	1733	125	1608	1522	1	85	0	0
Pair P7-P9	30785	28762	14172	1722	191	1531	1466	2	63	0	0
Pair P7-P10	30785	28567	13863	1584	214	1370	1300	1	69	0	0
Pair P8-P9	30066	28762	14045	1568	294	1274	1208	1	65	0	0
Pair P8-P10	30066	28567	12859	1170	106	1064	991	0	73	0	0
Pair P9-P10	28762	28567	13399	1741	192	1549	1489	0	60	0	0
