# Supplementary material for: K-seq, an affordable, reliable, and open Klenow NGS-based genotyping technology
Source: Plant Methods. 2021 Mar 25;17:30. doi: 10.1186/s13007-021-00733-6 (PMC7993484; doi:10.1186/s13007-021-00733-6)
Supplement: Supplementary file 2 — Additional file 2: Sdata2. Primer-explored2 k-mer results. [file 13007_2021_733_MOESM2_ESM.zip › pig_primerexp.xls]

## Sheet: Sheet
Number of sequenciable products between 100-1000 bp						Cells in red: Short products are more than 10% of amplificable
		Primer_1	Primer_2	Primer_3	Primer_4	Primer_5	Primer_6	Primer_7	Primer_8	Primer_9	Primer_10			LEGEND
		TTTCCTCT	TTCTTCCT	GAAAGAGA	TTTCTCCA	TCTGCTTT	CCTTCTCT	GGAGGAAA	GGGAGAGG	AGGCAGAG	TTTCTGTG			Code	Description
Primer_1	TTTCCTCT		19278	28085	18282	14185	13582	17638	14733	14497	16433			P1_COUNT	Num Union sites os primer1
Primer_2	TTCTTCCT			28431	17117	13567	13330	17475	14855	14587	15189			P2_COUNT	Num Union sites os primer2
Primer_3	GAAAGAGA				23624	17243	16806	12015	11304	11502	20283			NP10K	Num of possible products(length < 10000
Primer_4	TTTCTCCA					12717	12148	15115	11830	11799	20200			NP700	Num of possible products(length < 700
Primer_5	TCTGCTTT						10188	11532	10244	10647	11337			NSP	Num of short products(length < 100
Primer_6	CCTTCTCT							12306	13475	12910	10816			NSECP	Num of sequentiable products(100-700)
Primer_7	GGAGGAAA								9980	9615	13157			NUUP	Num of unique unique products (100-700)
Primer_8	GGGAGAGG									12314	10458			NRRP	Num of repetitive repetitive products (100-700)
Primer_9	AGGCAGAG										10889			NURP	Num of unique repetitive products (100-700)
Primer_10	TTTCTGTG													PSN	Percentage of sequenciable nucleotides
														APSN	Adjusted Percentage of sequenciable nucleotides
	P1_COUNT	P2_COUNT	NP10K	NP700	NSP	NSECP	NUUP	NRRP	NURP	PSN	APSN
Pair P1-P2	355377	338083	233722	20924	1646	19278	8560	3987	6731	0	0
Pair P1-P3	355377	328254	261325	33644	5559	28085	7838	12046	8201	0	0
Pair P1-P4	355377	346160	242324	19796	1514	18282	7017	5477	5788	0	0
Pair P1-P5	355377	244731	169860	15522	1337	14185	6682	2486	5017	0	0
Pair P1-P6	355377	238887	164992	14806	1224	13582	6420	2350	4812	0	0
Pair P1-P7	355377	234114	177839	20702	3064	17638	7324	5149	5165	0	0
Pair P1-P8	355377	224222	162291	23846	9113	14733	6253	3293	5187	0	0
Pair P1-P9	355377	220100	158845	19319	4822	14497	6475	3205	4817	0	0
Pair P1-P10	355377	292131	198179	17748	1315	16433	6276	4373	5784	0	0
Pair P2-P3	338083	328254	254078	38199	9768	28431	7595	12806	8030	0	0
Pair P2-P4	338083	346160	225414	18633	1516	17117	6551	4753	5813	0	0
Pair P2-P5	338083	244731	162845	14832	1265	13567	6417	2233	4917	0	0
Pair P2-P6	338083	238887	159875	14444	1114	13330	6206	2256	4868	0	0
Pair P2-P7	338083	234114	169738	21390	3915	17475	7261	5007	5207	0	0
Pair P2-P8	338083	224222	151971	18412	3557	14855	6382	3577	4896	0	0
Pair P2-P9	338083	220100	151474	17030	2443	14587	6529	3123	4935	0	0
Pair P2-P10	338083	292131	188108	16414	1225	15189	5972	3744	5473	0	0
Pair P3-P4	328254	346160	251061	26316	2692	23624	5816	11110	6698	0	0
Pair P3-P5	328254	244731	172269	19649	2406	17243	5884	5206	6153	0	0
Pair P3-P6	328254	238887	177749	31551	14745	16806	5740	5221	5845	0	0
Pair P3-P7	328254	234114	148584	12961	946	12015	4943	2184	4888	0	0
Pair P3-P8	328254	224222	135754	12088	784	11304	4439	2154	4711	0	0
Pair P3-P9	328254	220100	135379	12368	866	11502	4684	2188	4630	0	0
Pair P3-P10	328254	292131	223297	34120	13837	20283	5170	8821	6292	0	0
Pair P4-P5	346160	244731	163306	13969	1252	12717	5273	3245	4199	0	0
Pair P4-P6	346160	238887	156156	13138	990	12148	4908	3074	4166	0	0
Pair P4-P7	346160	234114	166005	16908	1793	15115	5352	5506	4257	0	0
Pair P4-P8	346160	224222	141950	13297	1467	11830	5014	2709	4107	0	0
Pair P4-P9	346160	220100	141742	13201	1402	11799	5025	2807	3967	0	0
Pair P4-P10	346160	292131	204519	21610	1410	20200	4848	10571	4781	0	0
Pair P5-P6	244731	238887	116267	11080	892	10188	4782	1903	3503	0	0
Pair P5-P7	244731	234114	121079	13914	2382	11532	5342	2538	3652	0	0
Pair P5-P8	244731	224222	109547	11388	1144	10244	4783	1798	3663	0	0
Pair P5-P9	244731	220100	110104	12010	1363	10647	4964	2045	3638	0	0
Pair P5-P10	244731	292131	136071	12507	1170	11337	4797	2360	4180	0	0
Pair P6-P7	238887	234114	122279	14710	2404	12306	5717	2750	3839	0	0
Pair P6-P8	238887	224222	126063	16225	2750	13475	6662	2568	4245	0	0
Pair P6-P9	238887	220100	125088	17476	4566	12910	6266	2468	4176	0	0
Pair P6-P10	238887	292131	131710	11826	1010	10816	4478	2309	4029	0	0
Pair P7-P8	234114	224222	111836	10904	924	9980	5311	1166	3503	0	0
Pair P7-P9	234114	220100	108396	10489	874	9615	5089	1147	3379	0	0
Pair P7-P10	234114	292131	141669	14490	1333	13157	4937	4064	4156	0	0
Pair P8-P9	224222	220100	129683	13575	1261	12314	6893	1340	4081	0	0
Pair P8-P10	224222	292131	123022	11787	1329	10458	4087	2514	3857	0	0
Pair P9-P10	220100	292131	123675	12110	1221	10889	4469	2579	3841	0	0

## Sheet: sheet 2
Number of sequenciable products between 100-1000 bp						Cells in red: Short products are more than 10% of amplificable
		Primer_1	Primer_2	Primer_3	Primer_4	Primer_5	Primer_6	Primer_7	Primer_8	Primer_9	Primer_10			LEGEND
		CTTTCTCT	TTCTTCCT	GAAAGAGA	TCTGCTTT	GGAGGAAA	CATTTCCT	GGGAGAGG	AGGCAGAG	TCTTTCCA	CCTCCCTG			Code	Description
Primer_1	CTTTCTCT		20397	40109	15157	19574	15339	16651	17392	14757	11686			P1_COUNT	Num Union sites os primer1
Primer_2	TTCTTCCT			28431	13567	17475	13883	14855	14587	12701	10110			P2_COUNT	Num Union sites os primer2
Primer_3	GAAAGAGA				17243	12015	15819	11304	11502	19266	10733			NP10K	Num of possible products(length < 10000
Primer_4	TCTGCTTT					11532	10247	10244	10647	9284	7719			NP700	Num of possible products(length < 700
Primer_5	GGAGGAAA						11358	9980	9615	10722	9591			NSP	Num of short products(length < 100
Primer_6	CATTTCCT							9957	10302	10146	7230			NSECP	Num of sequentiable products(100-700)
Primer_7	GGGAGAGG								12314	9235	14533			NUUP	Num of unique unique products (100-700)
Primer_8	AGGCAGAG									10717	13249			NRRP	Num of repetitive repetitive products (100-700)
Primer_9	TCTTTCCA										6765			NURP	Num of unique repetitive products (100-700)
Primer_10	CCTCCCTG													PSN	Percentage of sequenciable nucleotides
														APSN	Adjusted Percentage of sequenciable nucleotides
	P1_COUNT	P2_COUNT	NP10K	NP700	NSP	NSECP	NUUP	NRRP	NURP	PSN	APSN
Pair P1-P2	395927	338083	262193	21995	1598	20397	8268	4217	7912	0	0
Pair P1-P3	395927	328254	372325	115833	75724	40109	7983	22823	9303	0	0
Pair P1-P4	395927	244731	187736	16439	1282	15157	6438	2867	5852	0	0
Pair P1-P5	395927	234114	197851	23035	3461	19574	7169	6120	6285	0	0
Pair P1-P6	395927	237536	188484	16649	1310	15339	6273	3237	5829	0	0
Pair P1-P7	395927	224222	176331	19998	3347	16651	6406	4269	5976	0	0
Pair P1-P8	395927	220100	180093	23408	6016	17392	6680	4592	6120	0	0
Pair P1-P9	395927	237338	186314	16091	1334	14757	5922	3372	5463	0	0
Pair P1-P10	395927	187726	137473	12614	928	11686	5366	1960	4360	0	0
Pair P2-P3	338083	328254	254078	38199	9768	28431	7595	12806	8030	0	0
Pair P2-P4	338083	244731	162845	14832	1265	13567	6417	2233	4917	0	0
Pair P2-P5	338083	234114	169738	21390	3915	17475	7261	5007	5207	0	0
Pair P2-P6	338083	237536	161327	15168	1285	13883	6409	2630	4844	0	0
Pair P2-P7	338083	224222	151971	18412	3557	14855	6382	3577	4896	0	0
Pair P2-P8	338083	220100	151474	17030	2443	14587	6529	3123	4935	0	0
Pair P2-P9	338083	237338	157465	13979	1278	12701	5925	2310	4466	0	0
Pair P2-P10	338083	187726	117235	10980	870	10110	5131	1471	3508	0	0
Pair P3-P4	328254	244731	172269	19649	2406	17243	5884	5206	6153	0	0
Pair P3-P5	328254	234114	148584	12961	946	12015	4943	2184	4888	0	0
Pair P3-P6	328254	237536	164703	17967	2148	15819	5710	4588	5521	0	0
Pair P3-P7	328254	224222	135754	12088	784	11304	4439	2154	4711	0	0
Pair P3-P8	328254	220100	135379	12368	866	11502	4684	2188	4630	0	0
Pair P3-P9	328254	237338	173066	21393	2127	19266	5244	8753	5269	0	0
Pair P3-P10	328254	187726	112625	12215	1482	10733	4317	2470	3946	0	0
Pair P4-P5	244731	234114	121079	13914	2382	11532	5342	2538	3652	0	0
Pair P4-P6	244731	237536	117915	11219	972	10247	5046	1680	3521	0	0
Pair P4-P7	244731	224222	109547	11388	1144	10244	4783	1798	3663	0	0
Pair P4-P8	244731	220100	110104	12010	1363	10647	4964	2045	3638	0	0
Pair P4-P9	244731	237338	114389	10257	973	9284	4527	1575	3182	0	0
Pair P4-P10	244731	187726	87981	8421	702	7719	4062	1034	2623	0	0
Pair P5-P6	234114	237536	133171	29000	17642	11358	5292	2464	3602	0	0
Pair P5-P7	234114	224222	111836	10904	924	9980	5311	1166	3503	0	0
Pair P5-P8	234114	220100	108396	10489	874	9615	5089	1147	3379	0	0
Pair P5-P9	234114	237338	116512	12293	1571	10722	5002	2462	3258	0	0
Pair P5-P10	234114	187726	96954	11048	1457	9591	5438	1299	2854	0	0
Pair P6-P7	237536	224222	104589	11677	1720	9957	4617	1882	3458	0	0
Pair P6-P8	237536	220100	105670	11796	1494	10302	4747	2070	3485	0	0
Pair P6-P9	237536	237338	112915	11069	923	10146	4778	2123	3245	0	0
Pair P6-P10	237536	187726	82804	7927	697	7230	3817	959	2454	0	0
Pair P7-P8	224222	220100	129683	13575	1261	12314	6893	1340	4081	0	0
Pair P7-P9	224222	237338	102637	10423	1188	9235	4366	1774	3095	0	0
Pair P7-P10	224222	187726	135790	17185	2652	14533	8953	1481	4099	0	0
Pair P8-P9	220100	237338	104492	12029	1312	10717	4548	2951	3218	0	0
Pair P8-P10	220100	187726	123450	15487	2238	13249	7671	1604	3974	0	0
Pair P9-P10	237338	187726	81057	7483	718	6765	3655	816	2294	0	0

## Sheet: sheet 3
Number of sequenciable products between 100-1000 bp						Cells in red: Short products are more than 10% of amplificable
		Primer_1	Primer_2	Primer_3	Primer_4	Primer_5	Primer_6	Primer_7	Primer_8	Primer_9	Primer_10			LEGEND
		TTTCTCCT	CTTCCTTT	CTCTTTCT	GAAAGAGA	GGAGGAAA	CATTTCCT	GGGAGAGG	AGGCAGAG	CTGCCTCC	CCCTTCCC			Code	Description
Primer_1	TTTCTCCT		15886	17480	26255	18022	13136	13578	14725	10464	10734			P1_COUNT	Num Union sites os primer1
Primer_2	CTTCCTTT			16894	26899	16065	12993	13344	13244	10218	10269			P2_COUNT	Num Union sites os primer2
Primer_3	CTCTTTCT				36960	17301	13978	15181	14926	11303	11869			NP10K	Num of possible products(length < 10000
Primer_4	GAAAGAGA					12015	15819	11304	11502	12107	16290			NP700	Num of possible products(length < 700
Primer_5	GGAGGAAA						11358	9980	9615	10703	11165			NSP	Num of short products(length < 100
Primer_6	CATTTCCT							9957	10302	8099	8245			NSECP	Num of sequentiable products(100-700)
Primer_7	GGGAGAGG								12314	15151	15675			NUUP	Num of unique unique products (100-700)
Primer_8	AGGCAGAG									14544	13186			NRRP	Num of repetitive repetitive products (100-700)
Primer_9	CTGCCTCC										12664			NURP	Num of unique repetitive products (100-700)
Primer_10	CCCTTCCC													PSN	Percentage of sequenciable nucleotides
														APSN	Adjusted Percentage of sequenciable nucleotides
	P1_COUNT	P2_COUNT	NP10K	NP700	NSP	NSECP	NUUP	NRRP	NURP	PSN	APSN
Pair P1-P2	330078	316003	200261	17255	1369	15886	7532	2595	5759	0	0
Pair P1-P3	330078	349340	222076	18869	1389	17480	7214	3612	6654	0	0
Pair P1-P4	330078	328254	243982	30284	4029	26255	7436	11319	7500	0	0
Pair P1-P5	330078	234114	166297	20907	2885	18022	6967	6318	4737	0	0
Pair P1-P6	330078	237536	156367	14295	1159	13136	6417	2269	4450	0	0
Pair P1-P7	330078	224222	146813	16838	3260	13578	6070	3040	4468	0	0
Pair P1-P8	330078	220100	145915	17029	2304	14725	6468	3803	4454	0	0
Pair P1-P9	330078	206482	125857	11360	896	10464	5391	1469	3604	0	0
Pair P1-P10	330078	212293	129705	11554	820	10734	5434	1729	3571	0	0
Pair P2-P3	316003	349340	213151	18169	1275	16894	6664	3537	6693	0	0
Pair P2-P4	316003	328254	238361	36635	9736	26899	6919	12617	7363	0	0
Pair P2-P5	316003	234114	159874	20988	4923	16065	6339	4852	4874	0	0
Pair P2-P6	316003	237536	149988	14171	1178	12993	5932	2496	4565	0	0
Pair P2-P7	316003	224222	140923	15466	2122	13344	5636	2969	4739	0	0
Pair P2-P8	316003	220100	141074	14974	1730	13244	5872	2805	4567	0	0
Pair P2-P9	316003	206482	123116	11024	806	10218	4907	1477	3834	0	0
Pair P2-P10	316003	212293	127149	11093	824	10269	4845	1652	3772	0	0
Pair P3-P4	349340	328254	290212	62488	25528	36960	7156	21242	8562	0	0
Pair P3-P5	349340	234114	174960	20500	3199	17301	6264	5394	5643	0	0
Pair P3-P6	349340	237536	166529	15163	1185	13978	5546	3163	5269	0	0
Pair P3-P7	349340	224222	157588	18105	2924	15181	5777	3989	5415	0	0
Pair P3-P8	349340	220100	157277	17553	2627	14926	5865	3697	5364	0	0
Pair P3-P9	349340	206482	136312	12263	960	11303	5041	1898	4364	0	0
Pair P3-P10	349340	212293	140637	12676	807	11869	4948	2517	4404	0	0
Pair P4-P5	328254	234114	148584	12961	946	12015	4943	2184	4888	0	0
Pair P4-P6	328254	237536	164703	17967	2148	15819	5710	4588	5521	0	0
Pair P4-P7	328254	224222	135754	12088	784	11304	4439	2154	4711	0	0
Pair P4-P8	328254	220100	135379	12368	866	11502	4684	2188	4630	0	0
Pair P4-P9	328254	206482	126787	13796	1689	12107	4753	3028	4326	0	0
Pair P4-P10	328254	212293	139155	18760	2470	16290	4846	7093	4351	0	0
Pair P5-P6	234114	237536	133171	29000	17642	11358	5292	2464	3602	0	0
Pair P5-P7	234114	224222	111836	10904	924	9980	5311	1166	3503	0	0
Pair P5-P8	234114	220100	108396	10489	874	9615	5089	1147	3379	0	0
Pair P5-P9	234114	206482	106051	12278	1575	10703	5620	1724	3359	0	0
Pair P5-P10	234114	212293	109247	13021	1856	11165	5827	1972	3366	0	0
Pair P6-P7	237536	224222	104589	11677	1720	9957	4617	1882	3458	0	0
Pair P6-P8	237536	220100	105670	11796	1494	10302	4747	2070	3485	0	0
Pair P6-P9	237536	206482	92762	8810	711	8099	4206	1153	2740	0	0
Pair P6-P10	237536	212293	95867	8985	740	8245	4169	1244	2832	0	0
Pair P7-P8	224222	220100	129683	13575	1261	12314	6893	1340	4081	0	0
Pair P7-P9	224222	206482	141543	18331	3180	15151	8924	1737	4490	0	0
Pair P7-P10	224222	212293	142837	20472	4797	15675	9257	2011	4407	0	0
Pair P8-P9	220100	206482	130921	17164	2620	14544	7697	2563	4284	0	0
Pair P8-P10	220100	212293	127642	15458	2272	13186	7132	1892	4162	0	0
Pair P9-P10	206482	212293	129612	13900	1236	12664	7878	1192	3594	0	0
