# Supplementary material for: K-seq, an affordable, reliable, and open Klenow NGS-based genotyping technology
Source: Plant Methods. 2021 Mar 25;17:30. doi: 10.1186/s13007-021-00733-6 (PMC7993484; doi:10.1186/s13007-021-00733-6)
Supplement: Supplementary file 2 — Additional file 2: Sdata2. Primer-explored2 k-mer results. [file 13007_2021_733_MOESM2_ESM.zip › potato_primerexp.xls]

## Sheet: Sheet
Number of sequenciable products between 100-1000 bp						Cells in red: Short products are more than 10% of amplificable
		Primer_1	Primer_2	Primer_3	Primer_4	Primer_5	Primer_6	Primer_7	Primer_8	Primer_9	Primer_10			LEGEND
		TTTCCCTT	AGGAAGAA	TGTGTTTG	TTTCTTCC	CTCTTTCT	TGAAGTTG	CAACCAAA	TTGTTGGA	AGAGGAAA	AAATGGAG			Code	Description
Primer_1	TTTCCCTT		4397	3028	3197	3422	3884	3863	2734	4198	2840			P1_COUNT	Num Union sites os primer1
Primer_2	AGGAAGAA			2915	6851	6889	3959	3845	2656	2615	3092			P2_COUNT	Num Union sites os primer2
Primer_3	TGTGTTTG				3181	3020	3278	3296	2136	2558	2205			NP10K	Num of possible products(length < 10000
Primer_4	TTTCTTCC					3317	5454	3101	2683	3373	3021			NP700	Num of possible products(length < 700
Primer_5	CTCTTTCT						4329	3653	2460	4030	2882			NSP	Num of short products(length < 100
Primer_6	TGAAGTTG							3689	3037	2636	2643			NSECP	Num of sequentiable products(100-700)
Primer_7	CAACCAAA								2968	2587	2674			NUUP	Num of unique unique products (100-700)
Primer_8	TTGTTGGA									2143	2000			NRRP	Num of repetitive repetitive products (100-700)
Primer_9	AGAGGAAA										2069			NURP	Num of unique repetitive products (100-700)
Primer_10	AAATGGAG													PSN	Percentage of sequenciable nucleotides
														APSN	Adjusted Percentage of sequenciable nucleotides
	P1_COUNT	P2_COUNT	NP10K	NP700	NSP	NSECP	NUUP	NRRP	NURP	PSN	APSN
Pair P1-P2	75029	80020	44071	5110	713	4397	2077	1402	918	0	0
Pair P1-P3	75029	62562	33292	3341	313	3028	1605	831	592	0	0
Pair P1-P4	75029	70576	36210	3562	365	3197	1741	760	696	0	0
Pair P1-P5	75029	74931	38550	3797	375	3422	1693	1043	686	0	0
Pair P1-P6	75029	78033	40930	4303	419	3884	1475	1663	746	0	0
Pair P1-P7	75029	64724	35149	4212	349	3863	1874	1270	719	0	0
Pair P1-P8	75029	54690	29070	2995	261	2734	1620	604	510	0	0
Pair P1-P9	75029	61770	34348	4836	638	4198	1724	1758	716	0	0
Pair P1-P10	75029	55099	29894	3218	378	2840	1547	757	536	0	0
Pair P2-P3	80020	62562	33868	3150	235	2915	1636	724	555	0	0
Pair P2-P4	80020	70576	77574	36432	29581	6851	2576	3362	913	0	0
Pair P2-P5	80020	74931	52927	9119	2230	6889	1790	4236	863	0	0
Pair P2-P6	80020	78033	44976	4932	973	3959	1397	1817	745	0	0
Pair P2-P7	80020	64724	36906	4471	626	3845	1519	1511	815	0	0
Pair P2-P8	80020	54690	30405	2958	302	2656	1430	624	602	0	0
Pair P2-P9	80020	61770	33000	2893	278	2615	1369	764	482	0	0
Pair P2-P10	80020	55099	31571	3418	326	3092	1276	1305	511	0	0
Pair P3-P4	62562	70576	32445	3583	402	3181	1500	1164	517	0	0
Pair P3-P5	62562	74931	33297	3848	828	3020	1496	838	686	0	0
Pair P3-P6	62562	78033	32367	3461	183	3278	1337	1100	841	0	0
Pair P3-P7	62562	64724	32787	6042	2746	3296	1734	923	639	0	0
Pair P3-P8	62562	54690	24013	2284	148	2136	1309	436	391	0	0
Pair P3-P9	62562	61770	27733	2779	221	2558	1446	612	500	0	0
Pair P3-P10	62562	55099	24848	2409	204	2205	1408	352	445	0	0
Pair P4-P5	70576	74931	36510	3581	264	3317	1691	923	703	0	0
Pair P4-P6	70576	78033	40490	5871	417	5454	1529	3105	820	0	0
Pair P4-P7	70576	64724	32467	3368	267	3101	1610	862	629	0	0
Pair P4-P8	70576	54690	28023	3211	528	2683	1585	647	451	0	0
Pair P4-P9	70576	61770	32710	3978	605	3373	1647	1109	617	0	0
Pair P4-P10	70576	55099	29070	3689	668	3021	1564	966	491	0	0
Pair P5-P6	74931	78033	42084	4750	421	4329	1524	2025	780	0	0
Pair P5-P7	74931	64724	34403	4120	467	3653	1822	1155	676	0	0
Pair P5-P8	74931	54690	28576	2714	254	2460	1304	664	492	0	0
Pair P5-P9	74931	61770	36787	5247	1217	4030	1566	1655	809	0	0
Pair P5-P10	74931	55099	28983	3396	514	2882	1490	799	593	0	0
Pair P6-P7	78033	64724	36059	4202	513	3689	1591	1357	741	0	0
Pair P6-P8	78033	54690	28731	3315	278	3037	1329	1215	493	0	0
Pair P6-P9	78033	61770	33148	3072	436	2636	1271	764	601	0	0
Pair P6-P10	78033	55099	28843	2947	304	2643	1290	756	597	0	0
Pair P7-P8	64724	54690	27105	3344	376	2968	1630	817	521	0	0
Pair P7-P9	64724	61770	28576	2962	375	2587	1222	768	597	0	0
Pair P7-P10	64724	55099	25715	2927	253	2674	1398	749	527	0	0
Pair P8-P9	54690	61770	25173	2550	407	2143	1254	464	425	0	0
Pair P8-P10	54690	55099	21630	2211	211	2000	1133	422	445	0	0
Pair P9-P10	61770	55099	23563	2236	167	2069	1182	466	421	0	0

## Sheet: sheet 2
Number of sequenciable products between 100-1000 bp						Cells in red: Short products are more than 10% of amplificable
		Primer_1	Primer_2	Primer_3	Primer_4	Primer_5	Primer_6	Primer_7	Primer_8	Primer_9	Primer_10			LEGEND
		GAAGGAAA	TTTCCCTT	TGTGTTTG	TTTCTTCC	CTCTTTCT	GAAGATGA	TGAAGTTG	CAACCAAA	TTGTTGGA	AAATGGAG			Code	Description
Primer_1	GAAGGAAA		4055	3361	3995	3989	3370	4144	3061	2371	2392			P1_COUNT	Num Union sites os primer1
Primer_2	TTTCCCTT			3028	3197	3422	3424	3884	3863	2734	2840			P2_COUNT	Num Union sites os primer2
Primer_3	TGTGTTTG				3181	3020	2367	3278	3296	2136	2205			NP10K	Num of possible products(length < 10000
Primer_4	TTTCTTCC					3317	3545	5454	3101	2683	3021			NP700	Num of possible products(length < 700
Primer_5	CTCTTTCT						4084	4329	3653	2460	2882			NSP	Num of short products(length < 100
Primer_6	GAAGATGA							3042	3005	2161	2450			NSECP	Num of sequentiable products(100-700)
Primer_7	TGAAGTTG								3689	3037	2643			NUUP	Num of unique unique products (100-700)
Primer_8	CAACCAAA									2968	2674			NRRP	Num of repetitive repetitive products (100-700)
Primer_9	TTGTTGGA										2000			NURP	Num of unique repetitive products (100-700)
Primer_10	AAATGGAG													PSN	Percentage of sequenciable nucleotides
														APSN	Adjusted Percentage of sequenciable nucleotides
	P1_COUNT	P2_COUNT	NP10K	NP700	NSP	NSECP	NUUP	NRRP	NURP	PSN	APSN
Pair P1-P2	73357	75029	41291	4889	834	4055	2029	1244	782	0	0
Pair P1-P3	73357	62562	33215	3666	305	3361	1631	1072	658	0	0
Pair P1-P4	73357	70576	39159	4759	764	3995	1922	1129	944	0	0
Pair P1-P5	73357	74931	39592	4719	730	3989	1833	1467	689	0	0
Pair P1-P6	73357	65713	33989	3618	248	3370	1543	1282	545	0	0
Pair P1-P7	73357	78033	40182	4463	319	4144	1491	1812	841	0	0
Pair P1-P8	73357	64724	34420	4624	1563	3061	1467	992	602	0	0
Pair P1-P9	73357	54690	28525	2717	346	2371	1443	536	392	0	0
Pair P1-P10	73357	55099	27331	2583	191	2392	1285	655	452	0	0
Pair P2-P3	75029	62562	33292	3341	313	3028	1605	831	592	0	0
Pair P2-P4	75029	70576	36210	3562	365	3197	1741	760	696	0	0
Pair P2-P5	75029	74931	38550	3797	375	3422	1693	1043	686	0	0
Pair P2-P6	75029	65713	36210	3854	430	3424	1722	893	809	0	0
Pair P2-P7	75029	78033	40930	4303	419	3884	1475	1663	746	0	0
Pair P2-P8	75029	64724	35149	4212	349	3863	1874	1270	719	0	0
Pair P2-P9	75029	54690	29070	2995	261	2734	1620	604	510	0	0
Pair P2-P10	75029	55099	29894	3218	378	2840	1547	757	536	0	0
Pair P3-P4	62562	70576	32445	3583	402	3181	1500	1164	517	0	0
Pair P3-P5	62562	74931	33297	3848	828	3020	1496	838	686	0	0
Pair P3-P6	62562	65713	27866	2601	234	2367	1253	571	543	0	0
Pair P3-P7	62562	78033	32367	3461	183	3278	1337	1100	841	0	0
Pair P3-P8	62562	64724	32787	6042	2746	3296	1734	923	639	0	0
Pair P3-P9	62562	54690	24013	2284	148	2136	1309	436	391	0	0
Pair P3-P10	62562	55099	24848	2409	204	2205	1408	352	445	0	0
Pair P4-P5	70576	74931	36510	3581	264	3317	1691	923	703	0	0
Pair P4-P6	70576	65713	34978	4171	626	3545	1641	1217	687	0	0
Pair P4-P7	70576	78033	40490	5871	417	5454	1529	3105	820	0	0
Pair P4-P8	70576	64724	32467	3368	267	3101	1610	862	629	0	0
Pair P4-P9	70576	54690	28023	3211	528	2683	1585	647	451	0	0
Pair P4-P10	70576	55099	29070	3689	668	3021	1564	966	491	0	0
Pair P5-P6	74931	65713	36758	4867	783	4084	1738	1649	697	0	0
Pair P5-P7	74931	78033	42084	4750	421	4329	1524	2025	780	0	0
Pair P5-P8	74931	64724	34403	4120	467	3653	1822	1155	676	0	0
Pair P5-P9	74931	54690	28576	2714	254	2460	1304	664	492	0	0
Pair P5-P10	74931	55099	28983	3396	514	2882	1490	799	593	0	0
Pair P6-P7	65713	78033	34680	3258	216	3042	1335	1042	665	0	0
Pair P6-P8	65713	64724	30524	3361	356	3005	1359	945	701	0	0
Pair P6-P9	65713	54690	25430	2370	209	2161	1204	585	372	0	0
Pair P6-P10	65713	55099	25559	2647	197	2450	1147	852	451	0	0
Pair P7-P8	78033	64724	36059	4202	513	3689	1591	1357	741	0	0
Pair P7-P9	78033	54690	28731	3315	278	3037	1329	1215	493	0	0
Pair P7-P10	78033	55099	28843	2947	304	2643	1290	756	597	0	0
Pair P8-P9	64724	54690	27105	3344	376	2968	1630	817	521	0	0
Pair P8-P10	64724	55099	25715	2927	253	2674	1398	749	527	0	0
Pair P9-P10	54690	55099	21630	2211	211	2000	1133	422	445	0	0

## Sheet: sheet 3
Number of sequenciable products between 100-1000 bp						Cells in red: Short products are more than 10% of amplificable
		Primer_1	Primer_2	Primer_3	Primer_4	Primer_5	Primer_6	Primer_7	Primer_8	Primer_9	Primer_10			LEGEND
		TTCCCTTT	AGGAAGAA	TGTGTTTG	TTTCTTCC	TGAAGTTG	CAACCAAA	TTGTTGGA	AGAGGAAA	AAATGGAG	CAACATCA			Code	Description
Primer_1	TTCCCTTT		4097	2826	3033	4383	3100	2647	3598	2909	2560			P1_COUNT	Num Union sites os primer1
Primer_2	AGGAAGAA			2915	6851	3959	3845	2656	2615	3092	3214			P2_COUNT	Num Union sites os primer2
Primer_3	TGTGTTTG				3181	3278	3296	2136	2558	2205	2576			NP10K	Num of possible products(length < 10000
Primer_4	TTTCTTCC					5454	3101	2683	3373	3021	2698			NP700	Num of possible products(length < 700
Primer_5	TGAAGTTG						3689	3037	2636	2643	3196			NSP	Num of short products(length < 100
Primer_6	CAACCAAA							2968	2587	2674	2035			NSECP	Num of sequentiable products(100-700)
Primer_7	TTGTTGGA								2143	2000	2385			NUUP	Num of unique unique products (100-700)
Primer_8	AGAGGAAA									2069	2134			NRRP	Num of repetitive repetitive products (100-700)
Primer_9	AAATGGAG										2085			NURP	Num of unique repetitive products (100-700)
Primer_10	CAACATCA													PSN	Percentage of sequenciable nucleotides
														APSN	Adjusted Percentage of sequenciable nucleotides
	P1_COUNT	P2_COUNT	NP10K	NP700	NSP	NSECP	NUUP	NRRP	NURP	PSN	APSN
Pair P1-P2	72317	80020	42787	4759	662	4097	1920	1352	825	0	0
Pair P1-P3	72317	62562	31831	3106	280	2826	1469	823	534	0	0
Pair P1-P4	72317	70576	34939	3315	282	3033	1545	935	553	0	0
Pair P1-P5	72317	78033	40050	4741	358	4383	1427	2236	720	0	0
Pair P1-P6	72317	64724	32924	3457	357	3100	1634	794	672	0	0
Pair P1-P7	72317	54690	28313	2893	246	2647	1502	668	477	0	0
Pair P1-P8	72317	61770	33267	4483	885	3598	1591	1307	700	0	0
Pair P1-P9	72317	55099	28407	3205	296	2909	1485	887	537	0	0
Pair P1-P10	72317	58268	28523	2749	189	2560	1290	793	477	0	0
Pair P2-P3	80020	62562	33868	3150	235	2915	1636	724	555	0	0
Pair P2-P4	80020	70576	77574	36432	29581	6851	2576	3362	913	0	0
Pair P2-P5	80020	78033	44976	4932	973	3959	1397	1817	745	0	0
Pair P2-P6	80020	64724	36906	4471	626	3845	1519	1511	815	0	0
Pair P2-P7	80020	54690	30405	2958	302	2656	1430	624	602	0	0
Pair P2-P8	80020	61770	33000	2893	278	2615	1369	764	482	0	0
Pair P2-P9	80020	55099	31571	3418	326	3092	1276	1305	511	0	0
Pair P2-P10	80020	58268	33279	3572	358	3214	1143	1515	556	0	0
Pair P3-P4	62562	70576	32445	3583	402	3181	1500	1164	517	0	0
Pair P3-P5	62562	78033	32367	3461	183	3278	1337	1100	841	0	0
Pair P3-P6	62562	64724	32787	6042	2746	3296	1734	923	639	0	0
Pair P3-P7	62562	54690	24013	2284	148	2136	1309	436	391	0	0
Pair P3-P8	62562	61770	27733	2779	221	2558	1446	612	500	0	0
Pair P3-P9	62562	55099	24848	2409	204	2205	1408	352	445	0	0
Pair P3-P10	62562	58268	26351	2930	354	2576	1286	840	450	0	0
Pair P4-P5	70576	78033	40490	5871	417	5454	1529	3105	820	0	0
Pair P4-P6	70576	64724	32467	3368	267	3101	1610	862	629	0	0
Pair P4-P7	70576	54690	28023	3211	528	2683	1585	647	451	0	0
Pair P4-P8	70576	61770	32710	3978	605	3373	1647	1109	617	0	0
Pair P4-P9	70576	55099	29070	3689	668	3021	1564	966	491	0	0
Pair P4-P10	70576	58268	28785	2930	232	2698	1256	940	502	0	0
Pair P5-P6	78033	64724	36059	4202	513	3689	1591	1357	741	0	0
Pair P5-P7	78033	54690	28731	3315	278	3037	1329	1215	493	0	0
Pair P5-P8	78033	61770	33148	3072	436	2636	1271	764	601	0	0
Pair P5-P9	78033	55099	28843	2947	304	2643	1290	756	597	0	0
Pair P5-P10	78033	58268	35624	3928	732	3196	1329	1309	558	0	0
Pair P6-P7	64724	54690	27105	3344	376	2968	1630	817	521	0	0
Pair P6-P8	64724	61770	28576	2962	375	2587	1222	768	597	0	0
Pair P6-P9	64724	55099	25715	2927	253	2674	1398	749	527	0	0
Pair P6-P10	64724	58268	24810	2179	144	2035	975	605	455	0	0
Pair P7-P8	54690	61770	25173	2550	407	2143	1254	464	425	0	0
Pair P7-P9	54690	55099	21630	2211	211	2000	1133	422	445	0	0
Pair P7-P10	54690	58268	23733	2738	353	2385	1249	726	410	0	0
Pair P8-P9	61770	55099	23563	2236	167	2069	1182	466	421	0	0
Pair P8-P10	61770	58268	24600	2499	365	2134	1046	670	418	0	0
Pair P9-P10	55099	58268	22294	2396	311	2085	1095	689	301	0	0
