# Supplementary material for: K-seq, an affordable, reliable, and open Klenow NGS-based genotyping technology
Source: Plant Methods. 2021 Mar 25;17:30. doi: 10.1186/s13007-021-00733-6 (PMC7993484; doi:10.1186/s13007-021-00733-6)
Supplement: Supplementary file 2 — Additional file 2: Sdata2. Primer-explored2 k-mer results. [file 13007_2021_733_MOESM2_ESM.zip › rice_primerexp.xls]

## Sheet: Sheet
Number of sequenciable products between 100-1000 bp						Cells in red: Short products are more than 10% of amplificable
		Primer_1	Primer_2	Primer_3	Primer_4	Primer_5	Primer_6	Primer_7	Primer_8	Primer_9	Primer_10			LEGEND
		TCTTCCTC	GGAGGAAG	CAACCAAA	CAAGAACA	TTGTTTGG	AGGAGAAA	TTGTTGCT	CTGAAGAA	CATCACCA	TTGCATTG			Code	Description
Primer_1	TCTTCCTC		5083	1996	2296	1845	2517	1375	1801	2220	1282			P1_COUNT	Num Union sites os primer1
Primer_2	GGAGGAAG			2748	1629	1632	1849	1280	1367	1594	1303			P2_COUNT	Num Union sites os primer2
Primer_3	CAACCAAA				1286	1806	1303	1872	1131	1164	1214			NP10K	Num of possible products(length < 10000
Primer_4	CAAGAACA					1246	1240	1252	1443	1080	1017			NP700	Num of possible products(length < 700
Primer_5	TTGTTTGG						1209	981	1012	990	1007			NSP	Num of short products(length < 100
Primer_6	AGGAGAAA							1350	1112	957	928			NSECP	Num of sequentiable products(100-700)
Primer_7	TTGTTGCT								1043	1158	1099			NUUP	Num of unique unique products (100-700)
Primer_8	CTGAAGAA									867	1025			NRRP	Num of repetitive repetitive products (100-700)
Primer_9	CATCACCA										896			NURP	Num of unique repetitive products (100-700)
Primer_10	TTGCATTG													PSN	Percentage of sequenciable nucleotides
														APSN	Adjusted Percentage of sequenciable nucleotides
	P1_COUNT	P2_COUNT	NP10K	NP700	NSP	NSECP	NUUP	NRRP	NURP	PSN	APSN
Pair P1-P2	53959	50910	62436	27826	22743	5083	1550	2190	1343	0	0
Pair P1-P3	53959	36389	25094	2146	150	1996	970	443	583	0	0
Pair P1-P4	53959	30527	21504	2558	262	2296	1263	529	504	0	0
Pair P1-P5	53959	31202	21326	2088	243	1845	788	646	411	0	0
Pair P1-P6	53959	33269	24572	3039	522	2517	972	1071	474	0	0
Pair P1-P7	53959	27815	18641	1614	239	1375	747	299	329	0	0
Pair P1-P8	53959	26821	19125	2060	259	1801	983	491	327	0	0
Pair P1-P9	53959	26492	19372	2414	194	2220	894	878	448	0	0
Pair P1-P10	53959	25285	16536	1347	65	1282	678	345	259	0	0
Pair P2-P3	50910	36389	25698	2960	212	2748	958	974	816	0	0
Pair P2-P4	50910	30527	19992	1735	106	1629	847	229	553	0	0
Pair P2-P5	50910	31202	20931	1723	91	1632	695	309	628	0	0
Pair P2-P6	50910	33269	22297	1962	113	1849	729	448	672	0	0
Pair P2-P7	50910	27815	18182	1461	181	1280	558	230	492	0	0
Pair P2-P8	50910	26821	17700	1434	67	1367	621	345	401	0	0
Pair P2-P9	50910	26492	17839	1797	203	1594	753	346	495	0	0
Pair P2-P10	50910	25285	16462	1392	89	1303	607	283	413	0	0
Pair P3-P4	36389	30527	14884	1478	192	1286	779	235	272	0	0
Pair P3-P5	36389	31202	18514	3981	2175	1806	918	483	405	0	0
Pair P3-P6	36389	33269	15900	1394	91	1303	689	214	400	0	0
Pair P3-P7	36389	27815	14987	2063	191	1872	786	784	302	0	0
Pair P3-P8	36389	26821	12690	1225	94	1131	725	184	222	0	0
Pair P3-P9	36389	26492	13139	1228	64	1164	609	282	273	0	0
Pair P3-P10	36389	25285	13080	1528	314	1214	723	229	262	0	0
Pair P4-P5	30527	31202	13696	1355	109	1246	747	289	210	0	0
Pair P4-P6	30527	33269	12985	1336	96	1240	814	231	195	0	0
Pair P4-P7	30527	27815	11997	1530	278	1252	903	168	181	0	0
Pair P4-P8	30527	26821	11785	1565	122	1443	877	463	103	0	0
Pair P4-P9	30527	26492	10796	1176	96	1080	729	196	155	0	0
Pair P4-P10	30527	25285	11541	1172	155	1017	812	92	113	0	0
Pair P5-P6	31202	33269	13662	1323	114	1209	690	229	290	0	0
Pair P5-P7	31202	27815	11776	1096	115	981	633	145	203	0	0
Pair P5-P8	31202	26821	11097	1138	126	1012	671	199	142	0	0
Pair P5-P9	31202	26492	11809	1169	179	990	660	115	215	0	0
Pair P5-P10	31202	25285	10893	1105	98	1007	627	175	205	0	0
Pair P6-P7	33269	27815	12470	1447	97	1350	668	503	179	0	0
Pair P6-P8	33269	26821	12151	1190	78	1112	676	312	124	0	0
Pair P6-P9	33269	26492	11425	1069	112	957	610	132	215	0	0
Pair P6-P10	33269	25285	11330	1032	104	928	629	115	184	0	0
Pair P7-P8	27815	26821	10100	1153	110	1043	770	174	99	0	0
Pair P7-P9	27815	26492	10432	1276	118	1158	691	312	155	0	0
Pair P7-P10	27815	25285	10137	1193	94	1099	661	301	137	0	0
Pair P8-P9	26821	26492	9821	968	101	867	660	92	115	0	0
Pair P8-P10	26821	25285	9401	1129	104	1025	785	136	104	0	0
Pair P9-P10	26492	25285	9299	993	97	896	573	189	134	0	0

## Sheet: sheet 2
Number of sequenciable products between 100-1000 bp						Cells in red: Short products are more than 10% of amplificable
		Primer_1	Primer_2	Primer_3	Primer_4	Primer_5	Primer_6	Primer_7	Primer_8	Primer_9	Primer_10			LEGEND
		TTCTTCCT	GGAGGAAG	CAACCAAA	CAAGAACA	TTGTTTGG	AGGAGAAA	CTGAAGAA	CCTCTCCC	CATCACCA	TTGCATTG			Code	Description
Primer_1	TTCTTCCT		3425	1766	2084	1541	1871	1938	2080	1498	1386			P1_COUNT	Num Union sites os primer1
Primer_2	GGAGGAAG			2748	1629	1632	1849	1367	8457	1594	1303			P2_COUNT	Num Union sites os primer2
Primer_3	CAACCAAA				1286	1806	1303	1131	1473	1164	1214			NP10K	Num of possible products(length < 10000
Primer_4	CAAGAACA					1246	1240	1443	1465	1080	1017			NP700	Num of possible products(length < 700
Primer_5	TTGTTTGG						1209	1012	1161	990	1007			NSP	Num of short products(length < 100
Primer_6	AGGAGAAA							1112	1464	957	928			NSECP	Num of sequentiable products(100-700)
Primer_7	CTGAAGAA								725	867	1025			NUUP	Num of unique unique products (100-700)
Primer_8	CCTCTCCC									1197	692			NRRP	Num of repetitive repetitive products (100-700)
Primer_9	CATCACCA										896			NURP	Num of unique repetitive products (100-700)
Primer_10	TTGCATTG													PSN	Percentage of sequenciable nucleotides
														APSN	Adjusted Percentage of sequenciable nucleotides
	P1_COUNT	P2_COUNT	NP10K	NP700	NSP	NSECP	NUUP	NRRP	NURP	PSN	APSN
Pair P1-P2	43241	50910	40464	13521	10096	3425	1130	1381	914	0	0
Pair P1-P3	43241	36389	21075	1954	188	1766	969	358	439	0	0
Pair P1-P4	43241	30527	18067	2388	304	2084	1181	541	362	0	0
Pair P1-P5	43241	31202	17392	1801	260	1541	764	436	341	0	0
Pair P1-P6	43241	33269	19349	2305	434	1871	869	636	366	0	0
Pair P1-P7	43241	26821	16758	2267	329	1938	1027	669	242	0	0
Pair P1-P8	43241	41016	22746	2367	287	2080	650	871	559	0	0
Pair P1-P9	43241	26492	15724	1655	157	1498	747	440	311	0	0
Pair P1-P10	43241	25285	14326	1470	84	1386	776	390	220	0	0
Pair P2-P3	50910	36389	25698	2960	212	2748	958	974	816	0	0
Pair P2-P4	50910	30527	19992	1735	106	1629	847	229	553	0	0
Pair P2-P5	50910	31202	20931	1723	91	1632	695	309	628	0	0
Pair P2-P6	50910	33269	22297	1962	113	1849	729	448	672	0	0
Pair P2-P7	50910	26821	17700	1434	67	1367	621	345	401	0	0
Pair P2-P8	50910	41016	36734	10348	1891	8457	1631	5480	1346	0	0
Pair P2-P9	50910	26492	17839	1797	203	1594	753	346	495	0	0
Pair P2-P10	50910	25285	16462	1392	89	1303	607	283	413	0	0
Pair P3-P4	36389	30527	14884	1478	192	1286	779	235	272	0	0
Pair P3-P5	36389	31202	18514	3981	2175	1806	918	483	405	0	0
Pair P3-P6	36389	33269	15900	1394	91	1303	689	214	400	0	0
Pair P3-P7	36389	26821	12690	1225	94	1131	725	184	222	0	0
Pair P3-P8	36389	41016	18250	1549	76	1473	717	258	498	0	0
Pair P3-P9	36389	26492	13139	1228	64	1164	609	282	273	0	0
Pair P3-P10	36389	25285	13080	1528	314	1214	723	229	262	0	0
Pair P4-P5	30527	31202	13696	1355	109	1246	747	289	210	0	0
Pair P4-P6	30527	33269	12985	1336	96	1240	814	231	195	0	0
Pair P4-P7	30527	26821	11785	1565	122	1443	877	463	103	0	0
Pair P4-P8	30527	41016	15847	1534	69	1465	770	236	459	0	0
Pair P4-P9	30527	26492	10796	1176	96	1080	729	196	155	0	0
Pair P4-P10	30527	25285	11541	1172	155	1017	812	92	113	0	0
Pair P5-P6	31202	33269	13662	1323	114	1209	690	229	290	0	0
Pair P5-P7	31202	26821	11097	1138	126	1012	671	199	142	0	0
Pair P5-P8	31202	41016	14926	1226	65	1161	402	409	350	0	0
Pair P5-P9	31202	26492	11809	1169	179	990	660	115	215	0	0
Pair P5-P10	31202	25285	10893	1105	98	1007	627	175	205	0	0
Pair P6-P7	33269	26821	12151	1190	78	1112	676	312	124	0	0
Pair P6-P8	33269	41016	17560	1784	320	1464	648	412	404	0	0
Pair P6-P9	33269	26492	11425	1069	112	957	610	132	215	0	0
Pair P6-P10	33269	25285	11330	1032	104	928	629	115	184	0	0
Pair P7-P8	26821	41016	12633	876	151	725	438	109	178	0	0
Pair P7-P9	26821	26492	9821	968	101	867	660	92	115	0	0
Pair P7-P10	26821	25285	9401	1129	104	1025	785	136	104	0	0
Pair P8-P9	41016	26492	13299	1274	77	1197	636	217	344	0	0
Pair P8-P10	41016	25285	12164	742	50	692	389	101	202	0	0
Pair P9-P10	26492	25285	9299	993	97	896	573	189	134	0	0

## Sheet: sheet 3
Number of sequenciable products between 100-1000 bp						Cells in red: Short products are more than 10% of amplificable
		Primer_1	Primer_2	Primer_3	Primer_4	Primer_5	Primer_6	Primer_7	Primer_8	Primer_9	Primer_10			LEGEND
		GGAGAAGA	TCTTCCTC	CAACCAAA	CAAGAACA	TTGTTTGG	GGAGGTGG	TTGTTGCT	CTGAAGAA	CATCACCA	TTGCATTG			Code	Description
Primer_1	GGAGAAGA		3379	1919	1891	1353	1714	1145	1127	1452	1071			P1_COUNT	Num Union sites os primer1
Primer_2	TCTTCCTC			1996	2296	1845	4385	1375	1801	2220	1282			P2_COUNT	Num Union sites os primer2
Primer_3	CAACCAAA				1286	1806	1846	1872	1131	1164	1214			NP10K	Num of possible products(length < 10000
Primer_4	CAAGAACA					1246	1660	1252	1443	1080	1017			NP700	Num of possible products(length < 700
Primer_5	TTGTTTGG						1037	981	1012	990	1007			NSP	Num of short products(length < 100
Primer_6	GGAGGTGG							1159	1619	1428	995			NSECP	Num of sequentiable products(100-700)
Primer_7	TTGTTGCT								1043	1158	1099			NUUP	Num of unique unique products (100-700)
Primer_8	CTGAAGAA									867	1025			NRRP	Num of repetitive repetitive products (100-700)
Primer_9	CATCACCA										896			NURP	Num of unique repetitive products (100-700)
Primer_10	TTGCATTG													PSN	Percentage of sequenciable nucleotides
														APSN	Adjusted Percentage of sequenciable nucleotides
	P1_COUNT	P2_COUNT	NP10K	NP700	NSP	NSECP	NUUP	NRRP	NURP	PSN	APSN
Pair P1-P2	40850	53959	31753	4550	1171	3379	1353	1193	833	0	0
Pair P1-P3	40850	36389	20233	2048	129	1919	873	487	559	0	0
Pair P1-P4	40850	30527	17032	2027	136	1891	936	641	314	0	0
Pair P1-P5	40850	31202	16955	1913	560	1353	732	257	364	0	0
Pair P1-P6	40850	37918	20687	1885	171	1714	784	409	521	0	0
Pair P1-P7	40850	27815	15176	1266	121	1145	665	248	232	0	0
Pair P1-P8	40850	26821	14774	1209	82	1127	711	227	189	0	0
Pair P1-P9	40850	26492	14118	1613	161	1452	787	343	322	0	0
Pair P1-P10	40850	25285	13683	1149	78	1071	641	167	263	0	0
Pair P2-P3	53959	36389	25094	2146	150	1996	970	443	583	0	0
Pair P2-P4	53959	30527	21504	2558	262	2296	1263	529	504	0	0
Pair P2-P5	53959	31202	21326	2088	243	1845	788	646	411	0	0
Pair P2-P6	53959	37918	30992	5274	889	4385	1535	1697	1153	0	0
Pair P2-P7	53959	27815	18641	1614	239	1375	747	299	329	0	0
Pair P2-P8	53959	26821	19125	2060	259	1801	983	491	327	0	0
Pair P2-P9	53959	26492	19372	2414	194	2220	894	878	448	0	0
Pair P2-P10	53959	25285	16536	1347	65	1282	678	345	259	0	0
Pair P3-P4	36389	30527	14884	1478	192	1286	779	235	272	0	0
Pair P3-P5	36389	31202	18514	3981	2175	1806	918	483	405	0	0
Pair P3-P6	36389	37918	18223	1991	145	1846	821	531	494	0	0
Pair P3-P7	36389	27815	14987	2063	191	1872	786	784	302	0	0
Pair P3-P8	36389	26821	12690	1225	94	1131	725	184	222	0	0
Pair P3-P9	36389	26492	13139	1228	64	1164	609	282	273	0	0
Pair P3-P10	36389	25285	13080	1528	314	1214	723	229	262	0	0
Pair P4-P5	30527	31202	13696	1355	109	1246	747	289	210	0	0
Pair P4-P6	30527	37918	15407	1753	93	1660	771	465	424	0	0
Pair P4-P7	30527	27815	11997	1530	278	1252	903	168	181	0	0
Pair P4-P8	30527	26821	11785	1565	122	1443	877	463	103	0	0
Pair P4-P9	30527	26492	10796	1176	96	1080	729	196	155	0	0
Pair P4-P10	30527	25285	11541	1172	155	1017	812	92	113	0	0
Pair P5-P6	31202	37918	14957	1080	43	1037	499	245	293	0	0
Pair P5-P7	31202	27815	11776	1096	115	981	633	145	203	0	0
Pair P5-P8	31202	26821	11097	1138	126	1012	671	199	142	0	0
Pair P5-P9	31202	26492	11809	1169	179	990	660	115	215	0	0
Pair P5-P10	31202	25285	10893	1105	98	1007	627	175	205	0	0
Pair P6-P7	37918	27815	13610	1337	178	1159	504	368	287	0	0
Pair P6-P8	37918	26821	13562	1658	39	1619	498	891	230	0	0
Pair P6-P9	37918	26492	13525	1870	442	1428	827	277	324	0	0
Pair P6-P10	37918	25285	12192	1038	43	995	464	320	211	0	0
Pair P7-P8	27815	26821	10100	1153	110	1043	770	174	99	0	0
Pair P7-P9	27815	26492	10432	1276	118	1158	691	312	155	0	0
Pair P7-P10	27815	25285	10137	1193	94	1099	661	301	137	0	0
Pair P8-P9	26821	26492	9821	968	101	867	660	92	115	0	0
Pair P8-P10	26821	25285	9401	1129	104	1025	785	136	104	0	0
Pair P9-P10	26492	25285	9299	993	97	896	573	189	134	0	0
