# Supplementary material for: K-seq, an affordable, reliable, and open Klenow NGS-based genotyping technology
Source: Plant Methods. 2021 Mar 25;17:30. doi: 10.1186/s13007-021-00733-6 (PMC7993484; doi:10.1186/s13007-021-00733-6)
Supplement: Supplementary file 2 — Additional file 2: Sdata2. Primer-explored2 k-mer results. [file 13007_2021_733_MOESM2_ESM.zip › species_genome_data.txt]

SPECIES	GENOME SEQUENCE

ARABIDOPSIS THALIANA	GCF_000001735.4_TAIR10.1_genomic.fna
CHICKEN	GCF_000002315.6_GRCg6a_genomic.fna
MELON 	GCF_000313045.1_ASM31304v1_genomic.fna
MOUSE	GCF_000001635.26_GRCm38.p6_genomic.fna
NICOTIANA BENTHAMIANA	GCA_000723945.1_Ni_ben_genomic.fna        
ORANGE	  GCF_000317415.1_Csi_valencia_1.0_genomic.fna
COW	 GCF_002263795.1_ARS-UCD1.2_genomic.fna
DANIO RERIO	GCF_000002035.6_GRCz11_genomic.fna
DROSOPHILA MELANOGASTER	GCF_000001215.4_Release_6_plus_ISO1_MT_genomic.fna
HORSE	GCF_000002305.2_EquCab2.0_genomic.fna
PIG	 GCF_000003025.6_Sscrofa11.1_genomic.fna
POTATO	GCF_000226075.1_SolTub_3.0_genomic.fna
RICE	GCF_001433935.1_IRGSP-1.0_genomic.fna
DOG	GCF_000002285.3_CanFam3.1_genomic.fna
WHEAT 161010_Chinese_Spring_v1.0_pseudomolecules.fasta
TOMATO S_lycopersicum_chromosomes.2.50.fa
