# Supplementary material for: K-seq, an affordable, reliable, and open Klenow NGS-based genotyping technology
Source: Plant Methods. 2021 Mar 25;17:30. doi: 10.1186/s13007-021-00733-6 (PMC7993484; doi:10.1186/s13007-021-00733-6)
Supplement: Supplementary file 2 — Additional file 2: Sdata2. Primer-explored2 k-mer results. [file 13007_2021_733_MOESM2_ESM.zip › tomato_oldversion_premir-explores..xlsx]

## Sheet: tomato.K8
Number of sequenciable products between 100-1000 bp						Cells in red: Short products are more than 10% of amplificable
		Primer_1	Primer_2	Primer_3										LEGEND
		TCATCTTC	CAAAGAAG	TGTTGATG										Code	Description
Primer_1	TCATCTTC		3383	3874										P1_COUNT	Num Union sites os primer1
Primer_2	CAAAGAAG			2667										P2_COUNT	Num Union sites os primer2
Primer_3	TGTTGATG													NP10K	Num of possible products(length < 10000
														NP700	Num of possible products(length < 700
Tomato k-mers were selected with an older software version, so only statistics of the used k-mers are shown.														NSP	Num of short products(length < 100
														NSECP	Num of sequentiable products(100-700)
														NUUP	Num of unique unique products (100-700)
														NRRP	Num of repetitive repetitive products (100-700)
														NURP	Num of unique repetitive products (100-700)
														PSN	Percentage of sequenciable nucleotides
														APSN	Adjusted Percentage of sequenciable nucleotides
	P1_COUNT	P2_COUNT	NP10K	NP700	NSP	NSECP	NUUP	NRRP	NURP	PSN	APSN
Pair P1-P2	67105	62156	31103	4654	1271	3383	1312	1189	882	0	0
Pair P1-P3	67105	77629	35983	4473	599	3874	1305	1441	1128	0	0
Pair P2-P3	62156	77629	31384	2945	278	2667	1027	913	727	0	0
