# Supplementary material for: K-seq, an affordable, reliable, and open Klenow NGS-based genotyping technology
Source: Plant Methods. 2021 Mar 25;17:30. doi: 10.1186/s13007-021-00733-6 (PMC7993484; doi:10.1186/s13007-021-00733-6)
Supplement: Supplementary file 2 — Additional file 2: Sdata2. Primer-explored2 k-mer results. [file 13007_2021_733_MOESM2_ESM.zip › tomato_primerexp.xls]

## Sheet: Sheet
Number of sequenciable products between 100-1000 bp						Cells in red: Short products are more than 10% of amplificable
		Primer_1	Primer_2	Primer_3	Primer_4	Primer_5	Primer_6	Primer_7	Primer_8	Primer_9	Primer_10			LEGEND
		TCTTTCTC	TTCTTCCT	GAAGATGA	GAAGGAAA	TGGAGAAA	CCAACAAA	TGTGTTTG	TGTTGATG	TGAAGTTG	AAATGGAG			Code	Description
Primer_1	TCTTTCTC		3404	3365	3982	3814	3226	2975	4232	3398	2654			P1_COUNT	Num Union sites os primer1
Primer_2	TTCTTCCT			3968	3757	3185	3022	2957	3844	3380	2612			P2_COUNT	Num Union sites os primer2
Primer_3	GAAGATGA				2647	2665	2778	2575	2303	2552	1972			NP10K	Num of possible products(length < 10000
Primer_4	GAAGGAAA					3236	2649	3508	3121	3314	2258			NP700	Num of possible products(length < 700
Primer_5	TGGAGAAA						3265	2556	2793	2821	1997			NSP	Num of short products(length < 100
Primer_6	CCAACAAA							2857	3858	2917	2332			NSECP	Num of sequentiable products(100-700)
Primer_7	TGTGTTTG								2648	3066	2255			NUUP	Num of unique unique products (100-700)
Primer_8	TGTTGATG									2295	2523			NRRP	Num of repetitive repetitive products (100-700)
Primer_9	TGAAGTTG										2120			NURP	Num of unique repetitive products (100-700)
Primer_10	AAATGGAG													PSN	Percentage of sequenciable nucleotides
														APSN	Adjusted Percentage of sequenciable nucleotides
	P1_COUNT	P2_COUNT	NP10K	NP700	NSP	NSECP	NUUP	NRRP	NURP	PSN	APSN
Pair P1-P2	85888	75067	41244	3671	267	3404	1373	1333	698	0	0
Pair P1-P3	85888	67105	37072	4117	752	3365	1456	1278	631	0	0
Pair P1-P4	85888	71414	40957	4660	678	3982	1442	1918	622	0	0
Pair P1-P5	85888	69104	46591	10718	6904	3814	1309	1893	612	0	0
Pair P1-P6	85888	64518	36273	3499	273	3226	1314	1343	569	0	0
Pair P1-P7	85888	65406	35948	3567	592	2975	998	1208	769	0	0
Pair P1-P8	85888	77629	43490	4635	403	4232	1177	2476	579	0	0
Pair P1-P9	85888	72804	39397	3782	384	3398	1211	1594	593	0	0
Pair P1-P10	85888	53015	30478	3439	785	2654	1125	981	548	0	0
Pair P2-P3	75067	67105	35801	4866	898	3968	1487	1885	596	0	0
Pair P2-P4	75067	71414	36891	4435	678	3757	1338	1821	598	0	0
Pair P2-P5	75067	69104	34782	3854	669	3185	1200	1457	528	0	0
Pair P2-P6	75067	64518	31463	3399	377	3022	1301	1216	505	0	0
Pair P2-P7	75067	65406	32073	3204	247	2957	1075	1245	637	0	0
Pair P2-P8	75067	77629	38355	4302	458	3844	1074	2310	460	0	0
Pair P2-P9	75067	72804	35856	3698	318	3380	1198	1689	493	0	0
Pair P2-P10	75067	53015	27267	3302	690	2612	1138	1012	462	0	0
Pair P3-P4	67105	71414	31320	2840	193	2647	997	1211	439	0	0
Pair P3-P5	67105	69104	30852	3139	474	2665	999	1272	394	0	0
Pair P3-P6	67105	64518	28535	3055	277	2778	1083	1274	421	0	0
Pair P3-P7	67105	65406	28466	3003	428	2575	997	1071	507	0	0
Pair P3-P8	67105	77629	31248	2584	281	2303	978	936	389	0	0
Pair P3-P9	67105	72804	30649	2741	189	2552	1056	995	501	0	0
Pair P3-P10	67105	53015	22968	2132	160	1972	904	690	378	0	0
Pair P4-P5	71414	69104	32187	3464	228	3236	1146	1691	399	0	0
Pair P4-P6	71414	64518	30703	2973	324	2649	1011	1251	387	0	0
Pair P4-P7	71414	65406	31534	3729	221	3508	1178	1789	541	0	0
Pair P4-P8	71414	77629	34755	3348	227	3121	1037	1620	464	0	0
Pair P4-P9	71414	72804	33877	3703	389	3314	1087	1779	448	0	0
Pair P4-P10	71414	53015	24767	2418	160	2258	981	923	354	0	0
Pair P5-P6	69104	64518	29877	3537	272	3265	1053	1800	412	0	0
Pair P5-P7	69104	65406	28858	2722	166	2556	953	1170	433	0	0
Pair P5-P8	69104	77629	34053	3067	274	2793	834	1639	320	0	0
Pair P5-P9	69104	72804	32556	3098	277	2821	1044	1403	374	0	0
Pair P5-P10	69104	53015	23782	2153	156	1997	877	805	315	0	0
Pair P6-P7	64518	65406	29563	3704	847	2857	1099	1303	455	0	0
Pair P6-P8	64518	77629	34530	4186	328	3858	1159	2248	451	0	0
Pair P6-P9	64518	72804	31204	3265	348	2917	1088	1391	438	0	0
Pair P6-P10	64518	53015	21800	2537	205	2332	899	1093	340	0	0
Pair P7-P8	65406	77629	30195	2767	119	2648	893	1204	551	0	0
Pair P7-P9	65406	72804	30696	3223	157	3066	902	1646	518	0	0
Pair P7-P10	65406	53015	23153	2438	183	2255	886	942	427	0	0
Pair P8-P9	77629	72804	34107	2516	221	2295	824	1106	365	0	0
Pair P8-P10	77629	53015	25737	2683	160	2523	864	1330	329	0	0
Pair P9-P10	72804	53015	24561	2446	326	2120	922	790	408	0	0

## Sheet: sheet 2
Number of sequenciable products between 100-1000 bp						Cells in red: Short products are more than 10% of amplificable
		Primer_1	Primer_2	Primer_3	Primer_4	Primer_5	Primer_6	Primer_7	Primer_8	Primer_9	Primer_10			LEGEND
		TCTCTTTC	TTCTTCCT	GAAGATGA	GAAGGAAA	TGGAGAAA	CCAACAAA	TGTGTTTG	TGTTGATG	TGAAGTTG	AAATGGAG			Code	Description
Primer_1	TCTCTTTC		3264	3516	3418	3191	2974	3302	3845	3152	2613			P1_COUNT	Num Union sites os primer1
Primer_2	TTCTTCCT			3968	3757	3185	3022	2957	3844	3380	2612			P2_COUNT	Num Union sites os primer2
Primer_3	GAAGATGA				2647	2665	2778	2575	2303	2552	1972			NP10K	Num of possible products(length < 10000
Primer_4	GAAGGAAA					3236	2649	3508	3121	3314	2258			NP700	Num of possible products(length < 700
Primer_5	TGGAGAAA						3265	2556	2793	2821	1997			NSP	Num of short products(length < 100
Primer_6	CCAACAAA							2857	3858	2917	2332			NSECP	Num of sequentiable products(100-700)
Primer_7	TGTGTTTG								2648	3066	2255			NUUP	Num of unique unique products (100-700)
Primer_8	TGTTGATG									2295	2523			NRRP	Num of repetitive repetitive products (100-700)
Primer_9	TGAAGTTG										2120			NURP	Num of unique repetitive products (100-700)
Primer_10	AAATGGAG													PSN	Percentage of sequenciable nucleotides
														APSN	Adjusted Percentage of sequenciable nucleotides
	P1_COUNT	P2_COUNT	NP10K	NP700	NSP	NSECP	NUUP	NRRP	NURP	PSN	APSN
Pair P1-P2	76544	75067	38584	3994	730	3264	1389	1120	755	0	0
Pair P1-P3	76544	67105	34798	4270	754	3516	1413	1401	702	0	0
Pair P1-P4	76544	71414	37831	4769	1351	3418	1397	1397	624	0	0
Pair P1-P5	76544	69104	36377	4223	1032	3191	1281	1371	539	0	0
Pair P1-P6	76544	64518	32329	3210	236	2974	1312	1060	602	0	0
Pair P1-P7	76544	65406	33949	3905	603	3302	1053	1511	738	0	0
Pair P1-P8	76544	77629	37611	4254	409	3845	1071	2244	530	0	0
Pair P1-P9	76544	72804	36616	3875	723	3152	1074	1490	588	0	0
Pair P1-P10	76544	53015	27993	3014	401	2613	1151	943	519	0	0
Pair P2-P3	75067	67105	35801	4866	898	3968	1487	1885	596	0	0
Pair P2-P4	75067	71414	36891	4435	678	3757	1338	1821	598	0	0
Pair P2-P5	75067	69104	34782	3854	669	3185	1200	1457	528	0	0
Pair P2-P6	75067	64518	31463	3399	377	3022	1301	1216	505	0	0
Pair P2-P7	75067	65406	32073	3204	247	2957	1075	1245	637	0	0
Pair P2-P8	75067	77629	38355	4302	458	3844	1074	2310	460	0	0
Pair P2-P9	75067	72804	35856	3698	318	3380	1198	1689	493	0	0
Pair P2-P10	75067	53015	27267	3302	690	2612	1138	1012	462	0	0
Pair P3-P4	67105	71414	31320	2840	193	2647	997	1211	439	0	0
Pair P3-P5	67105	69104	30852	3139	474	2665	999	1272	394	0	0
Pair P3-P6	67105	64518	28535	3055	277	2778	1083	1274	421	0	0
Pair P3-P7	67105	65406	28466	3003	428	2575	997	1071	507	0	0
Pair P3-P8	67105	77629	31248	2584	281	2303	978	936	389	0	0
Pair P3-P9	67105	72804	30649	2741	189	2552	1056	995	501	0	0
Pair P3-P10	67105	53015	22968	2132	160	1972	904	690	378	0	0
Pair P4-P5	71414	69104	32187	3464	228	3236	1146	1691	399	0	0
Pair P4-P6	71414	64518	30703	2973	324	2649	1011	1251	387	0	0
Pair P4-P7	71414	65406	31534	3729	221	3508	1178	1789	541	0	0
Pair P4-P8	71414	77629	34755	3348	227	3121	1037	1620	464	0	0
Pair P4-P9	71414	72804	33877	3703	389	3314	1087	1779	448	0	0
Pair P4-P10	71414	53015	24767	2418	160	2258	981	923	354	0	0
Pair P5-P6	69104	64518	29877	3537	272	3265	1053	1800	412	0	0
Pair P5-P7	69104	65406	28858	2722	166	2556	953	1170	433	0	0
Pair P5-P8	69104	77629	34053	3067	274	2793	834	1639	320	0	0
Pair P5-P9	69104	72804	32556	3098	277	2821	1044	1403	374	0	0
Pair P5-P10	69104	53015	23782	2153	156	1997	877	805	315	0	0
Pair P6-P7	64518	65406	29563	3704	847	2857	1099	1303	455	0	0
Pair P6-P8	64518	77629	34530	4186	328	3858	1159	2248	451	0	0
Pair P6-P9	64518	72804	31204	3265	348	2917	1088	1391	438	0	0
Pair P6-P10	64518	53015	21800	2537	205	2332	899	1093	340	0	0
Pair P7-P8	65406	77629	30195	2767	119	2648	893	1204	551	0	0
Pair P7-P9	65406	72804	30696	3223	157	3066	902	1646	518	0	0
Pair P7-P10	65406	53015	23153	2438	183	2255	886	942	427	0	0
Pair P8-P9	77629	72804	34107	2516	221	2295	824	1106	365	0	0
Pair P8-P10	77629	53015	25737	2683	160	2523	864	1330	329	0	0
Pair P9-P10	72804	53015	24561	2446	326	2120	922	790	408	0	0

## Sheet: sheet 3
Number of sequenciable products between 100-1000 bp						Cells in red: Short products are more than 10% of amplificable
		Primer_1	Primer_2	Primer_3	Primer_4	Primer_5	Primer_6	Primer_7	Primer_8	Primer_9	Primer_10			LEGEND
		CTCTTTCT	GAAGATGA	GAAGGAAA	TGGAGAAA	CCAACAAA	TGTGTTTG	TTTCCTCT	TGTTGATG	TGAAGTTG	AAATGGAG			Code	Description
Primer_1	CTCTTTCT		3608	3589	3671	2938	3205	3097	4135	3383	2743			P1_COUNT	Num Union sites os primer1
Primer_2	GAAGATGA			2647	2665	2778	2575	2928	2303	2552	1972			P2_COUNT	Num Union sites os primer2
Primer_3	GAAGGAAA				3236	2649	3508	3195	3121	3314	2258			NP10K	Num of possible products(length < 10000
Primer_4	TGGAGAAA					3265	2556	3010	2793	2821	1997			NP700	Num of possible products(length < 700
Primer_5	CCAACAAA						2857	2902	3858	2917	2332			NSP	Num of short products(length < 100
Primer_6	TGTGTTTG							2349	2648	3066	2255			NSECP	Num of sequentiable products(100-700)
Primer_7	TTTCCTCT								2886	3521	2196			NUUP	Num of unique unique products (100-700)
Primer_8	TGTTGATG									2295	2523			NRRP	Num of repetitive repetitive products (100-700)
Primer_9	TGAAGTTG										2120			NURP	Num of unique repetitive products (100-700)
Primer_10	AAATGGAG													PSN	Percentage of sequenciable nucleotides
														APSN	Adjusted Percentage of sequenciable nucleotides
	P1_COUNT	P2_COUNT	NP10K	NP700	NSP	NSECP	NUUP	NRRP	NURP	PSN	APSN
Pair P1-P2	82588	67105	36040	4206	598	3608	1425	1366	817	0	0
Pair P1-P3	82588	71414	38882	4313	724	3589	1359	1621	609	0	0
Pair P1-P4	82588	69104	39340	5758	2087	3671	1257	1844	570	0	0
Pair P1-P5	82588	64518	34827	3233	295	2938	1301	1034	603	0	0
Pair P1-P6	82588	65406	36041	3701	496	3205	1021	1460	724	0	0
Pair P1-P7	82588	63344	33535	3255	158	3097	1128	1386	583	0	0
Pair P1-P8	82588	77629	40418	4501	366	4135	1056	2534	545	0	0
Pair P1-P9	82588	72804	38445	4021	638	3383	1106	1672	605	0	0
Pair P1-P10	82588	53015	28924	3209	466	2743	1144	1061	538	0	0
Pair P2-P3	67105	71414	31320	2840	193	2647	997	1211	439	0	0
Pair P2-P4	67105	69104	30852	3139	474	2665	999	1272	394	0	0
Pair P2-P5	67105	64518	28535	3055	277	2778	1083	1274	421	0	0
Pair P2-P6	67105	65406	28466	3003	428	2575	997	1071	507	0	0
Pair P2-P7	67105	63344	29423	3456	528	2928	1208	1239	481	0	0
Pair P2-P8	67105	77629	31248	2584	281	2303	978	936	389	0	0
Pair P2-P9	67105	72804	30649	2741	189	2552	1056	995	501	0	0
Pair P2-P10	67105	53015	22968	2132	160	1972	904	690	378	0	0
Pair P3-P4	71414	69104	32187	3464	228	3236	1146	1691	399	0	0
Pair P3-P5	71414	64518	30703	2973	324	2649	1011	1251	387	0	0
Pair P3-P6	71414	65406	31534	3729	221	3508	1178	1789	541	0	0
Pair P3-P7	71414	63344	31407	3964	769	3195	1226	1333	636	0	0
Pair P3-P8	71414	77629	34755	3348	227	3121	1037	1620	464	0	0
Pair P3-P9	71414	72804	33877	3703	389	3314	1087	1779	448	0	0
Pair P3-P10	71414	53015	24767	2418	160	2258	981	923	354	0	0
Pair P4-P5	69104	64518	29877	3537	272	3265	1053	1800	412	0	0
Pair P4-P6	69104	65406	28858	2722	166	2556	953	1170	433	0	0
Pair P4-P7	69104	63344	29432	3512	502	3010	1137	1399	474	0	0
Pair P4-P8	69104	77629	34053	3067	274	2793	834	1639	320	0	0
Pair P4-P9	69104	72804	32556	3098	277	2821	1044	1403	374	0	0
Pair P4-P10	69104	53015	23782	2153	156	1997	877	805	315	0	0
Pair P5-P6	64518	65406	29563	3704	847	2857	1099	1303	455	0	0
Pair P5-P7	64518	63344	27515	3174	272	2902	1135	1287	480	0	0
Pair P5-P8	64518	77629	34530	4186	328	3858	1159	2248	451	0	0
Pair P5-P9	64518	72804	31204	3265	348	2917	1088	1391	438	0	0
Pair P5-P10	64518	53015	21800	2537	205	2332	899	1093	340	0	0
Pair P6-P7	65406	63344	27468	2680	331	2349	849	978	522	0	0
Pair P6-P8	65406	77629	30195	2767	119	2648	893	1204	551	0	0
Pair P6-P9	65406	72804	30696	3223	157	3066	902	1646	518	0	0
Pair P6-P10	65406	53015	23153	2438	183	2255	886	942	427	0	0
Pair P7-P8	63344	77629	31252	3125	239	2886	932	1565	389	0	0
Pair P7-P9	63344	72804	30604	3765	244	3521	985	2013	523	0	0
Pair P7-P10	63344	53015	24019	2839	643	2196	977	842	377	0	0
Pair P8-P9	77629	72804	34107	2516	221	2295	824	1106	365	0	0
Pair P8-P10	77629	53015	25737	2683	160	2523	864	1330	329	0	0
Pair P9-P10	72804	53015	24561	2446	326	2120	922	790	408	0	0
