# Supplementary material for: K-seq, an affordable, reliable, and open Klenow NGS-based genotyping technology
Source: Plant Methods. 2021 Mar 25;17:30. doi: 10.1186/s13007-021-00733-6 (PMC7993484; doi:10.1186/s13007-021-00733-6)
Supplement: Supplementary file 2 — Additional file 2: Sdata2. Primer-explored2 k-mer results. [file 13007_2021_733_MOESM2_ESM.zip › wheat_k9_primerexp.xls]

## Sheet: Sheet
Number of sequenciable products between 100-1000 bp						Cells in red: Short products are more than 10% of amplificable
		Primer_1	Primer_2	Primer_3	Primer_4	Primer_5	Primer_6	Primer_7	Primer_8	Primer_9	Primer_10			LEGEND
		GAGGGAGTA	GATGAACAG	TGTTCATCC	TTGCCATGC	GCTTCACTT	GAGTCCAAA	ATGGAGATG	TTCCTCTTC	GACGTATCA	TTTGGGACT			Code	Description
Primer_1	GAGGGAGTA		2260	4366	4256	2122	2794	18954	5873	4574	3679			P1_COUNT	Num Union sites os primer1
Primer_2	GATGAACAG			547437	1333	2071	1824	2042	4713	6154	474			P2_COUNT	Num Union sites os primer2
Primer_3	TGTTCATCC				3745	3704	3494	5734	5820	6206	2168			NP10K	Num of possible products(length < 10000
Primer_4	TTGCCATGC					6431	3024	71810	3029	5448	2142			NP700	Num of possible products(length < 700
Primer_5	GCTTCACTT						1117	3036	2205	4476	27573			NSP	Num of short products(length < 100
Primer_6	GAGTCCAAA							12248	5699	5390	1395			NSECP	Num of sequentiable products(100-700)
Primer_7	ATGGAGATG								8321	3841	14261			NUUP	Num of unique unique products (100-700)
Primer_8	TTCCTCTTC									5928	3248			NRRP	Num of repetitive repetitive products (100-700)
Primer_9	GACGTATCA										3768			NURP	Num of unique repetitive products (100-700)
Primer_10	TTTGGGACT													PSN	Percentage of sequenciable nucleotides
														APSN	Adjusted Percentage of sequenciable nucleotides
	P1_COUNT	P2_COUNT	NP10K	NP700	NSP	NSECP	NUUP	NRRP	NURP	PSN	APSN
Pair P1-P2	656381	529523	211115	2411	151	2260	1539	227	494	0	0
Pair P1-P3	656381	524749	97171	4519	153	4366	3294	111	961	0	0
Pair P1-P4	656381	536101	103878	4625	369	4256	3194	152	910	0	0
Pair P1-P5	656381	435172	61190	2635	513	2122	1566	80	476	0	0
Pair P1-P6	656381	432898	63098	3034	240	2794	2040	62	692	0	0
Pair P1-P7	656381	504732	108014	19196	242	18954	5298	11268	2388	0	0
Pair P1-P8	656381	599156	124358	6322	449	5873	3496	518	1859	0	0
Pair P1-P9	656381	425340	84606	5052	478	4574	3038	229	1307	0	0
Pair P1-P10	656381	366267	72131	3871	192	3679	2954	260	465	0	0
Pair P2-P3	529523	524749	1092319	931066	383629	547437	530291	521	16625	0	0
Pair P2-P4	529523	536101	58922	2141	808	1333	775	266	292	0	0
Pair P2-P5	529523	435172	47524	2088	17	2071	1846	76	149	0	0
Pair P2-P6	529523	432898	46851	1900	76	1824	1287	204	333	0	0
Pair P2-P7	529523	504732	108788	2145	103	2042	1269	441	332	0	0
Pair P2-P8	529523	599156	101641	5141	428	4713	2947	1184	582	0	0
Pair P2-P9	529523	425340	53576	7065	911	6154	4657	211	1286	0	0
Pair P2-P10	529523	366267	40955	511	37	474	252	70	152	0	0
Pair P3-P4	524749	536101	98937	3807	62	3745	3023	155	567	0	0
Pair P3-P5	524749	435172	96284	3737	33	3704	2553	749	402	0	0
Pair P3-P6	524749	432898	82617	3577	83	3494	2565	119	810	0	0
Pair P3-P7	524749	504732	119187	5984	250	5734	3594	499	1641	0	0
Pair P3-P8	524749	599156	105184	6018	198	5820	3353	769	1698	0	0
Pair P3-P9	524749	425340	93871	6666	460	6206	4247	336	1623	0	0
Pair P3-P10	524749	366267	71676	2187	19	2168	1582	236	350	0	0
Pair P4-P5	536101	435172	264807	8855	2424	6431	3067	51	3313	0	0
Pair P4-P6	536101	432898	112691	3089	65	3024	1526	132	1366	0	0
Pair P4-P7	536101	504732	174483	71964	154	71810	71052	279	479	0	0
Pair P4-P8	536101	599156	120862	3242	213	3029	1759	489	781	0	0
Pair P4-P9	536101	425340	139513	5795	347	5448	4303	214	931	0	0
Pair P4-P10	536101	366267	104738	2195	53	2142	1641	100	401	0	0
Pair P5-P6	435172	432898	56021	1182	65	1117	919	38	160	0	0
Pair P5-P7	435172	504732	262169	3094	58	3036	2569	200	267	0	0
Pair P5-P8	435172	599156	80873	2305	100	2205	1556	286	363	0	0
Pair P5-P9	435172	425340	276919	4713	237	4476	3578	112	786	0	0
Pair P5-P10	435172	366267	84810	35755	8182	27573	27110	100	363	0	0
Pair P6-P7	432898	504732	116660	12396	148	12248	5191	446	6611	0	0
Pair P6-P8	432898	599156	87937	6546	847	5699	2979	1142	1578	0	0
Pair P6-P9	432898	425340	103701	5758	368	5390	4220	111	1059	0	0
Pair P6-P10	432898	366267	51831	1465	70	1395	1183	28	184	0	0
Pair P7-P8	504732	599156	113355	8952	631	8321	3913	1435	2973	0	0
Pair P7-P9	504732	425340	74585	4346	505	3841	2159	415	1267	0	0
Pair P7-P10	504732	366267	108313	14325	64	14261	5474	204	8583	0	0
Pair P8-P9	599156	425340	118405	6468	540	5928	3508	512	1908	0	0
Pair P8-P10	599156	366267	65216	3731	483	3248	2657	198	393	0	0
Pair P9-P10	425340	366267	105340	4019	251	3768	2990	86	692	0	0

## Sheet: sheet 2
Number of sequenciable products between 100-1000 bp						Cells in red: Short products are more than 10% of amplificable
		Primer_1	Primer_2	Primer_3	Primer_4	Primer_5	Primer_6	Primer_7	Primer_8	Primer_9	Primer_10			LEGEND
		TTCTTCCTC	GAGGGAGTA	GATGAACAG	TTGCCATGC	GCTTCACTT	GAGTCCAAA	ATGGAGATG	GACGTATCA	TTTGGGACT	GCAAGGAAG			Code	Description
Primer_1	TTCTTCCTC		14947	5086	3106	2443	5681	8027	6184	8004	6399			P1_COUNT	Num Union sites os primer1
Primer_2	GAGGGAGTA			2260	4256	2122	2794	18954	4574	3679	5867			P2_COUNT	Num Union sites os primer2
Primer_3	GATGAACAG				1333	2071	1824	2042	6154	474	474121			NP10K	Num of possible products(length < 10000
Primer_4	TTGCCATGC					6431	3024	71810	5448	2142	29116			NP700	Num of possible products(length < 700
Primer_5	GCTTCACTT						1117	3036	4476	27573	1937			NSP	Num of short products(length < 100
Primer_6	GAGTCCAAA							12248	5390	1395	1711			NSECP	Num of sequentiable products(100-700)
Primer_7	ATGGAGATG								3841	14261	6766			NUUP	Num of unique unique products (100-700)
Primer_8	GACGTATCA									3768	3576			NRRP	Num of repetitive repetitive products (100-700)
Primer_9	TTTGGGACT										1015			NURP	Num of unique repetitive products (100-700)
Primer_10	GCAAGGAAG													PSN	Percentage of sequenciable nucleotides
														APSN	Adjusted Percentage of sequenciable nucleotides
	P1_COUNT	P2_COUNT	NP10K	NP700	NSP	NSECP	NUUP	NRRP	NURP	PSN	APSN
Pair P1-P2	830823	656381	164223	15443	496	14947	9731	2631	2585	0	0
Pair P1-P3	830823	529523	255375	7468	2382	5086	2728	1660	698	0	0
Pair P1-P4	830823	536101	139913	3286	180	3106	1715	484	907	0	0
Pair P1-P5	830823	435172	101498	2790	347	2443	1153	761	529	0	0
Pair P1-P6	830823	432898	117265	7804	2123	5681	2142	2115	1424	0	0
Pair P1-P7	830823	504732	130585	10380	2353	8027	3267	1934	2826	0	0
Pair P1-P8	830823	425340	123479	6749	565	6184	3053	752	2379	0	0
Pair P1-P9	830823	366267	87303	8120	116	8004	6228	543	1233	0	0
Pair P1-P10	830823	412257	119123	7481	1082	6399	2621	2866	912	0	0
Pair P2-P3	656381	529523	211115	2411	151	2260	1539	227	494	0	0
Pair P2-P4	656381	536101	103878	4625	369	4256	3194	152	910	0	0
Pair P2-P5	656381	435172	61190	2635	513	2122	1566	80	476	0	0
Pair P2-P6	656381	432898	63098	3034	240	2794	2040	62	692	0	0
Pair P2-P7	656381	504732	108014	19196	242	18954	5298	11268	2388	0	0
Pair P2-P8	656381	425340	84606	5052	478	4574	3038	229	1307	0	0
Pair P2-P9	656381	366267	72131	3871	192	3679	2954	260	465	0	0
Pair P2-P10	656381	412257	80829	6096	229	5867	5185	139	543	0	0
Pair P3-P4	529523	536101	58922	2141	808	1333	775	266	292	0	0
Pair P3-P5	529523	435172	47524	2088	17	2071	1846	76	149	0	0
Pair P3-P6	529523	432898	46851	1900	76	1824	1287	204	333	0	0
Pair P3-P7	529523	504732	108788	2145	103	2042	1269	441	332	0	0
Pair P3-P8	529523	425340	53576	7065	911	6154	4657	211	1286	0	0
Pair P3-P9	529523	366267	40955	511	37	474	252	70	152	0	0
Pair P3-P10	529523	412257	1223114	474201	80	474121	464466	1115	8540	0	0
Pair P4-P5	536101	435172	264807	8855	2424	6431	3067	51	3313	0	0
Pair P4-P6	536101	432898	112691	3089	65	3024	1526	132	1366	0	0
Pair P4-P7	536101	504732	174483	71964	154	71810	71052	279	479	0	0
Pair P4-P8	536101	425340	139513	5795	347	5448	4303	214	931	0	0
Pair P4-P9	536101	366267	104738	2195	53	2142	1641	100	401	0	0
Pair P4-P10	536101	412257	116098	29502	386	29116	730	21812	6574	0	0
Pair P5-P6	435172	432898	56021	1182	65	1117	919	38	160	0	0
Pair P5-P7	435172	504732	262169	3094	58	3036	2569	200	267	0	0
Pair P5-P8	435172	425340	276919	4713	237	4476	3578	112	786	0	0
Pair P5-P9	435172	366267	84810	35755	8182	27573	27110	100	363	0	0
Pair P5-P10	435172	412257	64287	2013	76	1937	468	1357	112	0	0
Pair P6-P7	432898	504732	116660	12396	148	12248	5191	446	6611	0	0
Pair P6-P8	432898	425340	103701	5758	368	5390	4220	111	1059	0	0
Pair P6-P9	432898	366267	51831	1465	70	1395	1183	28	184	0	0
Pair P6-P10	432898	412257	61699	1770	59	1711	1295	94	322	0	0
Pair P7-P8	504732	425340	74585	4346	505	3841	2159	415	1267	0	0
Pair P7-P9	504732	366267	108313	14325	64	14261	5474	204	8583	0	0
Pair P7-P10	504732	412257	67241	6818	52	6766	5790	570	406	0	0
Pair P8-P9	425340	366267	105340	4019	251	3768	2990	86	692	0	0
Pair P8-P10	425340	412257	61577	3920	344	3576	2621	152	803	0	0
Pair P9-P10	366267	412257	54746	1056	41	1015	828	71	116	0	0

## Sheet: sheet 3
Number of sequenciable products between 100-1000 bp						Cells in red: Short products are more than 10% of amplificable
		Primer_1	Primer_2	Primer_3	Primer_4	Primer_5	Primer_6	Primer_7	Primer_8	Primer_9	Primer_10			LEGEND
		TGGATGAAC	GAGGGAGTA	TGTTCATCC	TTGCCATGC	GCTTCACTT	GAGTCCAAA	ATGGAGATG	TTCCTCTTC	GACGTATCA	TTTGGGACT			Code	Description
Primer_1	TGGATGAAC		6298	511407	1124	1174	2688	2310	6169	5829	601			P1_COUNT	Num Union sites os primer1
Primer_2	GAGGGAGTA			4366	4256	2122	2794	18954	5873	4574	3679			P2_COUNT	Num Union sites os primer2
Primer_3	TGTTCATCC				3745	3704	3494	5734	5820	6206	2168			NP10K	Num of possible products(length < 10000
Primer_4	TTGCCATGC					6431	3024	71810	3029	5448	2142			NP700	Num of possible products(length < 700
Primer_5	GCTTCACTT						1117	3036	2205	4476	27573			NSP	Num of short products(length < 100
Primer_6	GAGTCCAAA							12248	5699	5390	1395			NSECP	Num of sequentiable products(100-700)
Primer_7	ATGGAGATG								8321	3841	14261			NUUP	Num of unique unique products (100-700)
Primer_8	TTCCTCTTC									5928	3248			NRRP	Num of repetitive repetitive products (100-700)
Primer_9	GACGTATCA										3768			NURP	Num of unique repetitive products (100-700)
Primer_10	TTTGGGACT													PSN	Percentage of sequenciable nucleotides
														APSN	Adjusted Percentage of sequenciable nucleotides
	P1_COUNT	P2_COUNT	NP10K	NP700	NSP	NSECP	NUUP	NRRP	NURP	PSN	APSN
Pair P1-P2	481425	656381	183722	10285	3987	6298	5128	418	752	0	0
Pair P1-P3	481425	524749	1355970	1218124	706717	511407	495383	423	15601	0	0
Pair P1-P4	481425	536101	72302	1562	438	1124	641	255	228	0	0
Pair P1-P5	481425	435172	45301	1198	24	1174	727	102	345	0	0
Pair P1-P6	481425	432898	46358	2767	79	2688	2261	86	341	0	0
Pair P1-P7	481425	504732	112105	2480	170	2310	1644	364	302	0	0
Pair P1-P8	481425	599156	93069	6491	322	6169	3114	2518	537	0	0
Pair P1-P9	481425	425340	65985	6383	554	5829	4525	242	1062	0	0
Pair P1-P10	481425	366267	41162	643	42	601	449	45	107	0	0
Pair P2-P3	656381	524749	97171	4519	153	4366	3294	111	961	0	0
Pair P2-P4	656381	536101	103878	4625	369	4256	3194	152	910	0	0
Pair P2-P5	656381	435172	61190	2635	513	2122	1566	80	476	0	0
Pair P2-P6	656381	432898	63098	3034	240	2794	2040	62	692	0	0
Pair P2-P7	656381	504732	108014	19196	242	18954	5298	11268	2388	0	0
Pair P2-P8	656381	599156	124358	6322	449	5873	3496	518	1859	0	0
Pair P2-P9	656381	425340	84606	5052	478	4574	3038	229	1307	0	0
Pair P2-P10	656381	366267	72131	3871	192	3679	2954	260	465	0	0
Pair P3-P4	524749	536101	98937	3807	62	3745	3023	155	567	0	0
Pair P3-P5	524749	435172	96284	3737	33	3704	2553	749	402	0	0
Pair P3-P6	524749	432898	82617	3577	83	3494	2565	119	810	0	0
Pair P3-P7	524749	504732	119187	5984	250	5734	3594	499	1641	0	0
Pair P3-P8	524749	599156	105184	6018	198	5820	3353	769	1698	0	0
Pair P3-P9	524749	425340	93871	6666	460	6206	4247	336	1623	0	0
Pair P3-P10	524749	366267	71676	2187	19	2168	1582	236	350	0	0
Pair P4-P5	536101	435172	264807	8855	2424	6431	3067	51	3313	0	0
Pair P4-P6	536101	432898	112691	3089	65	3024	1526	132	1366	0	0
Pair P4-P7	536101	504732	174483	71964	154	71810	71052	279	479	0	0
Pair P4-P8	536101	599156	120862	3242	213	3029	1759	489	781	0	0
Pair P4-P9	536101	425340	139513	5795	347	5448	4303	214	931	0	0
Pair P4-P10	536101	366267	104738	2195	53	2142	1641	100	401	0	0
Pair P5-P6	435172	432898	56021	1182	65	1117	919	38	160	0	0
Pair P5-P7	435172	504732	262169	3094	58	3036	2569	200	267	0	0
Pair P5-P8	435172	599156	80873	2305	100	2205	1556	286	363	0	0
Pair P5-P9	435172	425340	276919	4713	237	4476	3578	112	786	0	0
Pair P5-P10	435172	366267	84810	35755	8182	27573	27110	100	363	0	0
Pair P6-P7	432898	504732	116660	12396	148	12248	5191	446	6611	0	0
Pair P6-P8	432898	599156	87937	6546	847	5699	2979	1142	1578	0	0
Pair P6-P9	432898	425340	103701	5758	368	5390	4220	111	1059	0	0
Pair P6-P10	432898	366267	51831	1465	70	1395	1183	28	184	0	0
Pair P7-P8	504732	599156	113355	8952	631	8321	3913	1435	2973	0	0
Pair P7-P9	504732	425340	74585	4346	505	3841	2159	415	1267	0	0
Pair P7-P10	504732	366267	108313	14325	64	14261	5474	204	8583	0	0
Pair P8-P9	599156	425340	118405	6468	540	5928	3508	512	1908	0	0
Pair P8-P10	599156	366267	65216	3731	483	3248	2657	198	393	0	0
Pair P9-P10	425340	366267	105340	4019	251	3768	2990	86	692	0	0
